# Supplementary material for: Perceived stress, anxiety, and depression among university employees in Southwestern Nigeria: A cross-sectional study
Source: PLOS Ment Health. 2025 Jan 29;2(1):e0000235. doi: 10.1371/journal.pmen.0000235 (PMC12798159; doi:10.1371/journal.pmen.0000235)
Supplement: S1 Data — (XLSX) [file pmen.0000235.s001.xlsx]

## Sheet: Workers'_Perceived_Stress_and_i
Timestamp	I consent to partake in this study	Please indicate your staff grade?	Nature of appointment?	Highest academic qualification?	Ethnicity?	Are you resident in Iwo?	Your Directorate?	Your College?	Your programme/Unit/Department	Are you undergoing any postgraduate study currently?	Gender?	Age in years as at the last birthday?	Do you have history of Diabetes?	Do you have high blood pressure ( hypertension) ?	What is your smoking history? .	Do you have family history of heart attack before?	In the last month, how often have you been upset because of something that happened unexpectedly?	In the last month, how often have you felt that you were unable to control the important things in your life?	In the last month, how often have you felt nervous and â€œstressedâ€?	In the last month, how often have you felt confident about your ability to handle your personal problems?	In the last month, how often have you felt that things were going your way?	In the last month, how often have you found that you could not cope with all the things that you had to do?	In the last month, how often have you been able to control irritations in your life?	In the last month, how often have you felt that you were on top of things?	In the last month, how often have you felt difficulties were piling up so high that you could not overcome them?	In the last month, how often have you been angered because of things that were outside your control?	I feel tense or wound up:	I get a sort of frightened feeling like butterflies in the stomach:	I get a sort of frightened feeling like something awful is about to happen:	I feel restless as if I have to be on the move:	Worrying thoughts go through my mind:	I get sudden feelings of panic:	I can sit at ease and feel relaxed:	I feel as if I am slowed down:	I still enjoy the things I used to enjoy:	I can laugh and see the funny side of things:	I have lost interest in my appearance:	I look forward with enjoyment to things:	I feel cheerful:	I can enjoy a good book or radio or TV programme:
2024/01/28 2:44:26 PM GMT+1	Yes	Non-academic	Permanent	PhD equivalent	Yoruba	Yes including weekends	Health Services	Bowen Hospital		No	Male	39	No	No	Never.	No	Never (0)	Sometimes	Sometimes	Very Often	Very Often	Sometimes	Fairly Often	Very Often	Sometimes	Sometimes	Not at all (0)	Not at all (0)	Not at all (0)	Not at all (0)	Only occasionally (0)	Not at all (0)	Definitely (0)	Not at all (0)	Definitely as much (0)	As much as I always could (0)	I take just as much care as ever(0)	As much as I ever did (0)	Most of the time (0)	Often (0)
2024/01/28 3:00:43 PM GMT+1	Yes	Academic	Temporary	First degree	Yoruba	Yes including weekends	Anatomy	Basic Medical Sciences		Yes	Male	39	No	No	Never.	No	Fairly Often (3)	Almost Never	Sometimes	Very Often	Very Often	Almost Never	Fairly Often	Very Often	Almost Never	Almost Never	Not at all (0)	Occasionally (1)	A little, but it doesn't worry me (1)	Not very much(1)	From time to time but not too (1) often	Not at all (0)	Usually (1)	Sometimes (1)	Definitely as much (0)	As much as I always could (0)	I take just as much care as ever(0)	As much as I ever did (0)	Most of the time (0)	Sometimes (1)	5	1	2	25
2024/01/28 3:11:34 PM GMT+1	Yes	Academic	Permanent	Masters	Yoruba	No	Maternal and child health	Nursing		Yes	Female	49	No	No	Never.	No	Very Often (4)	Very often	Sometimes	Fairly Often	Very Often	Very often	Sometimes	Fairly Often	Sometimes	Very Often	A lot of the time (2)	Occasionally (1)	A little, but it doesn't worry me (1)	Quite a lot (2)	From time to time but not too (1) often	Not very often (1)	Not often (2)	Sometimes (1)	Not quite so much (1)	As much as I always could (0)	I take just as much care as ever(0)	Definitely less than I used to (3)	Most of the time (0)	Not often (2)	10		7	32
2024/01/28 3:33:07 PM GMT+1	Yes	Non-academic	Permanent	Masters	Yoruba	Yes including weekends	Nursing	Hospital		Yes	Female	31	No	No	Never.	No	Very Often (4)	Fairly Often	Very Often	Fairly Often	Very Often	Never	Very often	Fairly Often	Never	Very Often	Not at all (0)	Occasionally (1)	Not at all (0)	Not very much(1)	Only occasionally (0)	Not at all (0)	Definitely (0)	Not at all (0)	Definitely as much (0)	As much as I always could (0)	I take just as much care as ever(0)	As much as I ever did (0)	Most of the time (0)	Often (0)	2			29
2024/01/28 6:33:20 PM GMT+1	Yes	Academic	Permanent	PhD	Yoruba	Yes including weekends	Nursing	COHES		No	Male		No	No	Never.	No	Sometimes (2)	Never	Sometimes	Almost Never	Almost Never	Fairly Often	Fairly Often	Very Often	Almost Never	Almost Never	Not at all (0)	Not at all (0)	Not at all (0)	Not at all (0)	Only occasionally (0)	Not at all (0)	Definitely (0)	Not at all (0)	Definitely as much (0)	As much as I always could (0)	I take just as much care as ever(0)	As much as I ever did (0)	Most of the time (0)	Often (0)
2024/01/29 5:11:12 AM GMT+1	Yes	Academic	Permanent	PhD	Yoruba	Yes including weekends		COHES	Nursing	No	Male	38	No	No	Never.	No	Never	Never	Never	Very Often	Fairly Often	Never	Never	Very Often	Almost Never	Almost Never	Not at all (0)	Not at all (0)	Not at all (0)	Not at all (0)	Only occasionally (0)	Not at all (0)	Definitely (0)	Sometimes (1)	Definitely as much (0)	As much as I always could (0)	I take just as much care as ever(0)	As much as I ever did (0)	Most of the time (0)	Often (0)
2024/01/29 7:47:40 AM GMT+1	Yes	Academic	Permanent	PhD	Yoruba	Yes including weekends		COAES	Pure and Applied Biology	No	Female	36	No	No	Never.	No	Fairly Often	Sometimes	Sometimes	Fairly Often	Fairly Often	Sometimes	Sometimes	Sometimes	Sometimes	Fairly Often	A lot of the time (2)	Not at all (0)	Not at all (0)	Not very much(1)	Only occasionally (0)	Not at all (0)	Usually (1)	Sometimes (1)	Not quite so much (1)	Not quite so much now (1)	I may not take quite as much care (1)	Rather less than I used to (1)	Sometimes (1)	Often (0)
2024/01/29 10:49:48 AM GMT+1	Yes	Academic	Permanent	Masters	Yoruba	Yes including weekends		COHES	Nursing	Yes	Female	38	No	No	Never.	No	Almost Never	Almost Never	Fairly Often	Fairly Often	Sometimes	Almost Never	Fairly Often	Sometimes	Almost Never	Almost Never	Time to time, occasionally (1)	Not at all (0)	Not at all (0)	Not very much(1)	Only occasionally (0)	Not very often (1)	Usually (1)	Sometimes (1)	Not quite so much (1)	Not quite so much now (1)	I take just as much care as ever(0)	Rather less than I used to (1)	Most of the time (0)	Often (0)
2024/01/31 4:45:01 AM GMT+1	Yes	Academic	Permanent	Masters	Yoruba	No		COHES	Physiotherapy	Yes	Female	33	No	No	Never.	No	Sometimes	Fairly Often	Fairly Often	Sometimes	Sometimes	Fairly Often	Sometimes	Sometimes	Fairly Often	Fairly Often	A lot of the time (2)	Quite often (2)	Yes, but not too badly (2)	Not very much(1)	A lot of the time (2)	Not very often (1)	Not often (2)	Very often (2)	Not quite so much (1)	As much as I always could (0)	I may not take quite as much care (1)	As much as I ever did (0)	Sometimes (1)	Sometimes (1)
2024/01/31 5:32:16 AM GMT+1	Yes	Academic	Permanent	PhD	Yoruba	Yes except on weekends		COAES	Agriculture	No	Female	39	No	No	Never.	No	Sometimes	Almost Never	Sometimes	Fairly Often	Fairly Often	Sometimes	Fairly Often	Fairly Often	Almost Never	Sometimes	Not at all (0)	Not at all (0)	A little, but it doesn't worry me (1)	Not very much(1)	Only occasionally (0)	Not at all (0)	Definitely (0)	Not at all (0)	Definitely as much (0)	As much as I always could (0)	I take just as much care as ever(0)	As much as I ever did (0)	Most of the time (0)	Often (0)
2024/01/31 5:48:05 AM GMT+1	Yes	Academic	Permanent	PhD	Yoruba	Yes including weekends	COAES	COAES	Physics	No	Male	48	No	Yes	Never.	No	Sometimes	Almost Never	Fairly Often	Very Often	Very Often	Sometimes	Sometimes	Fairly Often	Almost Never	Almost Never	Time to time, occasionally (1)	Not at all (0)	Not at all (0)	Not at all (0)	Only occasionally (0)	Not at all (0)	Definitely (0)	Not at all (0)	Not quite so much (1)	As much as I always could (0)	I take just as much care as ever(0)	Rather less than I used to (1)	Most of the time (0)	Often (0)
2024/01/31 5:56:29 AM GMT+1	Yes	Academic	Permanent	PhD	Yoruba	No		COLBS	Religious Studies	No	Male	50	No	Yes	Never.	No	Sometimes	Almost Never	Almost Never	Fairly Often	Fairly Often	Almost Never	Fairly Often	Fairly Often	Almost Never	Almost Never	Time to time, occasionally (1)	Not at all (0)	A little, but it doesn't worry me (1)	Not very much(1)	Only occasionally (0)	Not at all (0)	Usually (1)	Sometimes (1)	Definitely as much (0)	As much as I always could (0)	I take just as much care as ever(0)	As much as I ever did (0)	Most of the time (0)	Sometimes (1)
2024/01/31 6:15:07 AM GMT+1	Yes	Academic	Permanent	PhD	Yoruba	No		COHES	Anatomy	No	Female	43	Yes	No	Never.	No	Fairly Often	Very often	Very Often	Very Often	Almost Never	Fairly Often	Very often	Sometimes	Fairly Often	Never	Time to time, occasionally (1)	Occasionally (1)	Not at all (0)	Not at all (0)	Only occasionally (0)	Not at all (0)	Definitely (0)	Sometimes (1)	Definitely as much (0)	As much as I always could (0)	I take just as much care as ever(0)	As much as I ever did (0)	Most of the time (0)	Often (0)
2024/01/31 6:26:24 AM GMT+1	Yes	Academic	Temporary	Masters	Yoruba	No	Directorate of Educational Support Services	COHES	Physiology	Yes	Male	35	No	No	Never.	No	Sometimes	Sometimes	Sometimes	Sometimes	Sometimes	Sometimes	Sometimes	Sometimes	Sometimes	Sometimes	Most of the time (3)	Very often (3)	A little, but it doesn't worry me (1)	Not very much(1)	Only occasionally (0)	Not very often (1)	Definitely (0)	Sometimes (1)	Not quite so much (1)	As much as I always could (0)	I take just as much care as ever(0)	As much as I ever did (0)	Most of the time (0)	Sometimes (1)
2024/01/31 6:42:57 AM GMT+1	Yes	Academic	Permanent	Masters	Yoruba	Yes except on weekends	Directorate of Educational Support Services	COHES	Public Health	No	Female	42	No	No	Never.	No	Sometimes	Almost Never	Almost Never	Very Often	Fairly Often	Almost Never	Fairly Often	Fairly Often	Never	Almost Never	Not at all (0)	Not at all (0)	Not at all (0)	Not at all (0)	Only occasionally (0)	Not at all (0)	Definitely (0)	Sometimes (1)	Definitely as much (0)	As much as I always could (0)	I take just as much care as ever(0)	As much as I ever did (0)	Most of the time (0)	Often (0)
2024/01/31 7:30:20 AM GMT+1	Yes	Non-academic	Permanent	Technician	Yoruba	No	Directorate of Health Services	Hospital	Laboratory	No	Female	38	No	No	Never.	No	Never	Fairly Often	Fairly Often	Fairly Often	Never	Fairly Often	Never	Sometimes	Never	Never	Not at all (0)	Not at all (0)	Not at all (0)	Not at all (0)	Only occasionally (0)	Not very often (1)	Definitely (0)	Not at all (0)	Definitely as much (0)	As much as I always could (0)	I take just as much care as ever(0)	As much as I ever did (0)	Most of the time (0)	Sometimes (1)
2024/01/31 7:32:07 AM GMT+1	Yes	Non-academic	Permanent	First degree	Hausa	Yes including weekends	Directorate of Health Services	COHES	Bowen hospital	No	Female	45	No	No	Never.	No	Sometimes	Sometimes	Very Often	Very Often	Fairly Often	Very often	Sometimes	Fairly Often	Fairly Often	Very Often	Time to time, occasionally (1)	Not at all (0)	A little, but it doesn't worry me (1)	Not at all (0)	Only occasionally (0)	Not very often (1)	Definitely (0)	Sometimes (1)	Not quite so much (1)	As much as I always could (0)	I don't take as much care as I should (2)	As much as I ever did (0)	Most of the time (0)	Often (0)
2024/01/31 7:57:57 AM GMT+1	Yes	Academic	Temporary	Masters	Yoruba	Yes except on weekends		COLBS		No	Male	30	No	Yes	Never.	Yes	Sometimes	Fairly Often	Sometimes	Sometimes	Sometimes	Fairly Often	Sometimes	Sometimes	Sometimes	Fairly Often	Time to time, occasionally (1)	Occasionally (1)	A little, but it doesn't worry me (1)	Not at all (0)	From time to time but not too (1) often	Not at all (0)	Usually (1)	Sometimes (1)	Not quite so much (1)	As much as I always could (0)	I may not take quite as much care (1)	Rather less than I used to (1)	Sometimes (1)	Often (0)
2024/01/31 8:23:39 AM GMT+1	Yes	Non-academic	Permanent		Yoruba	Yes including weekends	Registry		Chaplaincy/Registry	No	Female	42	No	No	Never.	No	Never	Never	Never	Very Often	Fairly Often	Never	Never	Sometimes	Never	Never	Not at all (0)	Not at all (0)	Not at all (0)	Not at all (0)	Only occasionally (0)	Not very often (1)	Definitely (0)	Not at all (0)	Definitely as much (0)	As much as I always could (0)	I take just as much care as ever(0)	Hardly at all (2)	Most of the time (0)	Very seldom (3)
2024/01/31 8:34:33 AM GMT+1	Yes	Non-academic	Permanent		Yoruba	Yes including weekends	Directorate of Health Services	COHES	Hospital	No	Male	33	No	No	Never.	No	Fairly Often	Fairly Often	Fairly Often	Fairly Often	Sometimes	Never	Never	Sometimes	Never	Sometimes	Not at all (0)	Not at all (0)	Not at all (0)	Not at all (0)	Only occasionally (0)	Not at all (0)	Usually (1)	Sometimes (1)	Not quite so much (1)	As much as I always could (0)	I take just as much care as ever(0)	As much as I ever did (0)	Most of the time (0)	Often (0)
2024/01/31 8:35:18 AM GMT+1	Yes	Non-academic	Permanent	First degree	Yoruba	Yes including weekends	Directorate of Digital Services		Programming Unit	Yes	Male	39	No	No	Never.	No	Almost Never	Almost Never	Sometimes	Very Often	Very Often	Almost Never	Sometimes	Fairly Often	Sometimes	Almost Never	Time to time, occasionally (1)	Not at all (0)	Not at all (0)	Not at all (0)	Only occasionally (0)	Not at all (0)	Definitely (0)	Sometimes (1)	Not quite so much (1)	As much as I always could (0)	I take just as much care as ever(0)	Rather less than I used to (1)	Most of the time (0)	Not often (2)
2024/01/31 8:35:31 AM GMT+1	Yes	Non-academic	Contract	Masters	Yoruba	Yes including weekends	Bursary		Bursary	No	Male	47	No	No	Never.	No	Fairly Often	Fairly Often	Sometimes	Sometimes	Sometimes	Very often	Sometimes	Sometimes	Very often	Sometimes	A lot of the time (2)	Occasionally (1)	A little, but it doesn't worry me (1)	Quite a lot (2)	A lot of the time (2)	Not very often (1)	Not often (2)	Sometimes (1)	Not quite so much (1)	Not quite so much now (1)	I don't take as much care as I should (2)	Rather less than I used to (1)	Not often (2)	Sometimes (1)
2024/01/31 8:36:15 AM GMT+1	Yes	Non-academic	Permanent	Masters	Yoruba	Yes except on weekends	Directorate of Quality Assurance		Quality Assurance	No	Male	32	No	No	Never.	No	Almost Never	Sometimes	Sometimes	Fairly Often	Fairly Often	Almost Never	Very often	Fairly Often	Sometimes	Sometimes	Time to time, occasionally (1)	Not at all (0)	A little, but it doesn't worry me (1)	Not very much(1)	From time to time but not too (1) often	Not very often (1)	Usually (1)	Sometimes (1)	Definitely as much (0)	As much as I always could (0)	I take just as much care as ever(0)	As much as I ever did (0)	Most of the time (0)	Often (0)
2024/01/31 8:38:00 AM GMT+1	Yes	Non-academic	Permanent	First degree	Yoruba	Yes including weekends	Directorate of Health Services	COHES	Nursing/Hospital	Yes	Female	36years	No	No	Never.	Yes	Sometimes	Sometimes	Sometimes	Fairly Often	Fairly Often	Almost Never	Fairly Often	Sometimes	Sometimes	Sometimes	Time to time, occasionally (1)	Occasionally (1)	A little, but it doesn't worry me (1)	Not very much(1)	A lot of the time (2)	Quite often (2)	Not often (2)	Very often (2)	Only a little (2)	Not quite so much now (1)	I may not take quite as much care (1)	Rather less than I used to (1)	Not often (2)	Sometimes (1)
2024/01/31 8:40:27 AM GMT+1	Yes	Non-academic	Permanent	First degree	Yoruba	Yes including weekends	Directorate of Student Support Services	Male HOSTEL	Nil	No	Male	18/12/1972	No	No	Never.	Yes	Sometimes	Sometimes	Sometimes	Fairly Often	Sometimes	Fairly Often	Fairly Often	Sometimes	Fairly Often	Fairly Often	A lot of the time (2)	Quite often (2)	Yes, but not too badly (2)	Quite a lot (2)	A lot of the time (2)	Quite often (2)	Usually (1)	Very often (2)	Definitely as much (0)	Definitely not so much now (2)	I may not take quite as much care (1)	Rather less than I used to (1)	Sometimes (1)	Very seldom (3)
2024/01/31 8:47:16 AM GMT+1	Yes	Academic	Permanent	PhD		Yes except on weekends	Directorate of Educational Support Services	COCCS	Computer Science	No	Female	57	No	No	Never.	No	Sometimes	Sometimes	Sometimes	Sometimes	Sometimes	Sometimes	Sometimes	Sometimes	Sometimes	Sometimes	Time to time, occasionally (1)	Not at all (0)	Yes, but not too badly (2)	Quite a lot (2)	From time to time but not too (1) often	Not very often (1)	Definitely (0)	Sometimes (1)	Only a little (2)	Not at all (3)	I take just as much care as ever(0)	Option 5	Sometimes (1)	Very seldom (3)
2024/01/31 8:47:57 AM GMT+1	Yes	Academic	Temporary	Masters	Yoruba	Yes including weekends	COHES	COHES	Physiology	Yes	Male	36	No	No	Never.	No	Fairly Often	Sometimes	Fairly Often	Sometimes	Sometimes	Sometimes	Fairly Often	Sometimes	Fairly Often	Sometimes	Time to time, occasionally (1)	Occasionally (1)	Yes, but not too badly (2)	Quite a lot (2)	From time to time but not too (1) often	Quite often (2)	Not often (2)	Sometimes (1)	Not quite so much (1)	As much as I always could (0)	I take just as much care as ever(0)	As much as I ever did (0)	Sometimes (1)	Sometimes (1)
2024/01/31 8:49:45 AM GMT+1	Yes	Academic	Permanent	Masters	Yoruba	Yes including weekends		COLBS	History and International Studies	Yes	Female	28	No	No	Never.	No	Sometimes	Sometimes	Fairly Often	Sometimes	Sometimes	Sometimes	Sometimes	Sometimes	Sometimes	Sometimes	Time to time, occasionally (1)	Occasionally (1)	Yes, but not too badly (2)	Quite a lot (2)	A lot of the time (2)	Not very often (1)	Usually (1)	Sometimes (1)	Not quite so much (1)	Not quite so much now (1)	I may not take quite as much care (1)	Hardly at all (2)	Not often (2)	Not often (2)
2024/01/31 8:51:26 AM GMT+1	Yes	Academic	Permanent	PhD	Yoruba	Yes including weekends	Directorate of Educational Support Services	COHES	Anatomy	Yes	Male	35	No	No	Never.	No	Sometimes	Very often	Very Often	Very Often	Fairly Often	Sometimes	Fairly Often	Very Often	Almost Never	Never	Not at all (0)	Not at all (0)	Not at all (0)	Not very much(1)	From time to time but not too (1) often	Not at all (0)	Definitely (0)	Not at all (0)	Not at all (3)	Not quite so much now (1)	I may not take quite as much care (1)	As much as I ever did (0)	Sometimes (1)	Very seldom (3)
2024/01/31 8:55:16 AM GMT+1	Yes	Academic	Permanent	Masters	Yoruba	Ogbomoso	College of Health Sciences	COHES	MLS	No	Female	35	No	No	Never.	No	Sometimes	Never	Very Often	Very Often	Very Often	Never	Very often	Very Often	Almost Never	Almost Never	Time to time, occasionally (1)	Occasionally (1)	A little, but it doesn't worry me (1)	Not very much(1)	Only occasionally (0)	Not at all (0)	Definitely (0)	Sometimes (1)	Not quite so much (1)	As much as I always could (0)	I don't take as much care as I should (2)	Rather less than I used to (1)	Most of the time (0)	Not often (2)
2024/01/31 8:59:31 AM GMT+1	Yes	Academic	Permanent	PhD	Yoruba	Yes except on weekends		COAES	Microbiology	No	Female	49	No	Yes	Never.	No	Fairly Often	Sometimes	Very Often	Fairly Often	Fairly Often	Sometimes	Fairly Often	Fairly Often	Sometimes	Sometimes	A lot of the time (2)	Occasionally (1)	A little, but it doesn't worry me (1)	Quite a lot (2)	From time to time but not too (1) often	Not very often (1)	Usually (1)	Very often (2)	Not quite so much (1)	Not quite so much now (1)	I may not take quite as much care (1)	Definitely less than I used to (3)	Sometimes (1)	Very seldom (3)
2024/01/31 8:59:45 AM GMT+1	Yes	Non-academic	Permanent	ND	Yoruba	Yes including weekends	Directorate of Health Services		Hospital/ Record department	No	Female	35yrs	No	No	Never.	No	Never	Sometimes	Sometimes	Fairly Often	Sometimes	Sometimes	Sometimes	Fairly Often	Very often	Sometimes	Not at all (0)	Not at all (0)	Not at all (0)	Not at all (0)	Only occasionally (0)	Not at all (0)	Definitely (0)	Sometimes (1)	Not quite so much (1)	As much as I always could (0)	I take just as much care as ever(0)	Rather less than I used to (1)	Most of the time (0)	Sometimes (1)
2024/01/31 9:07:21 AM GMT+1	Yes	Non-academic	Permanent	First degree	Yoruba	Yes including weekends	Directorate of Estate Management	Estate management	Estate management	No	Male	38	No	No	Never.	No	Fairly Often	Fairly Often	Fairly Often	Very Often	Sometimes	Sometimes	Almost Never	Sometimes	Fairly Often	Fairly Often	Not at all (0)	Not at all (0)	Not at all (0)	Not at all (0)	A lot of the time (2)	Quite often (2)	Usually (1)	Sometimes (1)	Definitely as much (0)	As much as I always could (0)	I may not take quite as much care (1)	As much as I ever did (0)	Most of the time (0)	Sometimes (1)
2024/01/31 9:12:04 AM GMT+1	Yes	Non-academic	Permanent	ND	Yoruba	Yes including weekends	Directorate of Health Services	COHES	Hospital/ record department	No	Female	26	No	No	Never.	No	Never	Never	Never	Never	Never	Never	Never	Never	Never	Never	Not at all (0)	Not at all (0)	Not at all (0)	Not at all (0)	Only occasionally (0)	Not at all (0)	Not at all (3)	Not at all (0)	Only a little (2)	Not at all (3)	I take just as much care as ever(0)	Hardly at all (2)	Most of the time (0)	Often (0)
2024/01/31 9:18:37 AM GMT+1	Yes	Academic	Permanent	PhD	Yoruba	Yes including weekends		COAES	Physics	No	Male	51	No	Yes	Never.	No	Sometimes	Sometimes	Sometimes	Fairly Often	Sometimes	Fairly Often	Fairly Often	Fairly Often	Sometimes	Fairly Often	Time to time, occasionally (1)	Occasionally (1)	Yes, but not too badly (2)	Not very much(1)	From time to time but not too (1) often	Not very often (1)	Usually (1)	Very often (2)	Only a little (2)	As much as I always could (0)	I take just as much care as ever(0)	Rather less than I used to (1)	Most of the time (0)	Often (0)
2024/01/31 9:25:51 AM GMT+1	Yes	Non-academic	Permanent	Masters	Yoruba	Yes except on weekends		COHES	Public Health	Yes	Female	35years	No	No	Never.	No	Almost Never	Almost Never	Sometimes	Very Often	Fairly Often	Almost Never	Very often	Very Often	Almost Never	Almost Never	Time to time, occasionally (1)	Occasionally (1)	A little, but it doesn't worry me (1)	Not at all (0)	Only occasionally (0)	Not very often (1)	Usually (1)	Sometimes (1)	Definitely as much (0)	As much as I always could (0)	I take just as much care as ever(0)	As much as I ever did (0)	Most of the time (0)	Often (0)
2024/01/31 9:25:55 AM GMT+1	Yes	Non-academic	Permanent	First degree	Yoruba	Yes including weekends		COAES	Biochemistry	No	Male	34	No	No	Never.	No	Sometimes	Very often	Fairly Often	Sometimes	Almost Never	Sometimes	Sometimes	Sometimes	Sometimes	Fairly Often	Time to time, occasionally (1)	Occasionally (1)	Not at all (0)	Quite a lot (2)	A lot of the time (2)	Quite often (2)	Usually (1)	Very often (2)	Not quite so much (1)	As much as I always could (0)	I take just as much care as ever(0)	As much as I ever did (0)	Most of the time (0)	Not often (2)
2024/01/31 9:29:48 AM GMT+1	Yes	Non-academic	Temporary		Yoruba	Yes including weekends	Directorate of Security Services	Dss	Dss	No	Female	July	Yes	No	Never.	No	Sometimes	Fairly Often	Sometimes	Sometimes	Sometimes	Fairly Often	Fairly Often	Sometimes	Sometimes	Sometimes	Not at all (0)	Not at all (0)	Not at all (0)	Quite a lot (2)	A lot of the time (2)	Very often indeed (3)	Usually (1)	Very often (2)	Only a little (2)	As much as I always could (0)	Definitely (3)	Definitely less than I used to (3)	Sometimes (1)	Sometimes (1)
2024/01/31 9:31:52 AM GMT+1	Yes	Non-academic	Permanent	First Degree&Professional Qualification (ACIPM)	Yoruba	Yes including weekends	Registry		HR&D	No	Female	42	No	No	Never.	No	Sometimes	Sometimes	Fairly Often	Very Often	Fairly Often	Sometimes	Fairly Often	Sometimes	Sometimes	Never	Not at all (0)	Not at all (0)	Not at all (0)	Not at all (0)	From time to time but not too (1) often	Not at all (0)	Usually (1)	Sometimes (1)	Not quite so much (1)	As much as I always could (0)	I take just as much care as ever(0)	As much as I ever did (0)	Most of the time (0)	Sometimes (1)
2024/01/31 9:38:22 AM GMT+1	Yes	Academic	Permanent	PhD	Yoruba	Yes except on weekends	Directorate of Academic Planning and Monitoring	COAES	Mathematics	No	Male	46	No	No	Never.	No	Sometimes	Fairly Often	Sometimes	Very Often	Sometimes	Fairly Often	Very often	Sometimes	Sometimes	Fairly Often	Not at all (0)	Not at all (0)	Yes, but not too badly (2)	Not very much(1)	Only occasionally (0)	Not at all (0)	Definitely (0)	Sometimes (1)	Definitely as much (0)	As much as I always could (0)	I take just as much care as ever(0)	As much as I ever did (0)	Most of the time (0)	Often (0)
2024/01/31 9:38:58 AM GMT+1	Yes	Academic	Permanent	PhD in view	Yoruba	No	COAES	COAES	Physics	Yes	Female	34	No	Yes	Never.	No	Sometimes	Fairly Often	Sometimes	Very Often	Sometimes	Almost Never	Very often	Fairly Often	Sometimes	Sometimes	Time to time, occasionally (1)	Occasionally (1)	A little, but it doesn't worry me (1)	Quite a lot (2)	From time to time but not too (1) often	Not very often (1)	Definitely (0)	Sometimes (1)	Not quite so much (1)	Not quite so much now (1)	I may not take quite as much care (1)	As much as I ever did (0)	Most of the time (0)	Sometimes (1)
2024/01/31 9:44:03 AM GMT+1	Yes	Non-academic	Permanent	Certified Pharmacy Technician	Yoruba	Yes including weekends	Directorate of Health Services		Hospital/Pharmacy	No	Female	34years	No	No	Never.	No	Very Often	Sometimes	Fairly Often	Sometimes	Very Often	Fairly Often	Sometimes	Fairly Often	Sometimes	Never	Time to time, occasionally (1)	Not at all (0)	A little, but it doesn't worry me (1)	Not very much(1)	From time to time but not too (1) often	Quite often (2)	Usually (1)	Sometimes (1)	Only a little (2)	Definitely not so much now (2)	Definitely (3)	As much as I ever did (0)	Sometimes (1)	Sometimes (1)
2024/01/31 9:47:15 AM GMT+1	Yes	Non-academic	Permanent	First degree	Yoruba	No	Registry	COHES	Registry	No	Female	36	No	No	Never.	No	Sometimes	Never	Sometimes	Very Often	Very Often	Never	Very often	Sometimes	Never	Fairly Often	Not at all (0)	Not at all (0)	A little, but it doesn't worry me (1)	Not very much(1)	Only occasionally (0)	Not very often (1)	Usually (1)	Not at all (0)	Not quite so much (1)	As much as I always could (0)	I take just as much care as ever(0)	As much as I ever did (0)	Most of the time (0)	Sometimes (1)
2024/01/31 9:53:53 AM GMT+1	Yes	Non-academic	Permanent	First degree	Yoruba	Yes including weekends	Registry		Registry	Yes	Female	41	No	No	Never.	No	Sometimes	Sometimes	Sometimes	Sometimes	Sometimes	Sometimes	Sometimes	Sometimes	Sometimes	Sometimes	Time to time, occasionally (1)	Occasionally (1)	Not at all (0)	Not at all (0)	Only occasionally (0)	Not at all (0)	Definitely (0)	Sometimes (1)	Definitely as much (0)	Not quite so much now (1)	I take just as much care as ever(0)	Option 5	Most of the time (0)	Sometimes (1)
2024/01/31 10:00:27 AM GMT+1	Yes	Non-academic	Permanent	ND	Yoruba	Yes except on weekends	Registry	Registry	Hr	Yes	Female	33	No	No	Never.	No	Never	Never	Fairly Often	Never	Fairly Often	Never	Never	Never	Never	Never	Not at all (0)	Not at all (0)	Not at all (0)	Not at all (0)	Only occasionally (0)	Not at all (0)	Definitely (0)	Not at all (0)	Definitely as much (0)	As much as I always could (0)	I take just as much care as ever(0)	As much as I ever did (0)	Most of the time (0)	Often (0)
2024/01/31 10:18:59 AM GMT+1	Yes	Non-academic	Permanent	First degree	Yoruba	No	Directorate of Student Support Services	COHES		No	Male	57	No	No	Never.	No	Sometimes	Almost Never	Almost Never	Fairly Often	Sometimes	Almost Never	Fairly Often	Fairly Often	Sometimes	Sometimes	Time to time, occasionally (1)	Occasionally (1)	Not at all (0)	Not at all (0)	Only occasionally (0)	Not very often (1)	Usually (1)	Sometimes (1)	Definitely as much (0)	As much as I always could (0)	I take just as much care as ever(0)	As much as I ever did (0)	Most of the time (0)	Often (0)
2024/01/31 10:46:59 AM GMT+1	Yes	Non-academic	Permanent	First degree	Yoruba	No	COHES	COHES	NUTRITION AND DIETETICS	Yes	Female	52	No	No	Never.	No	Almost Never	Almost Never	Sometimes	Very Often	Fairly Often	Never	Very often	Very Often	Almost Never	Never	Not at all (0)	Occasionally (1)	A little, but it doesn't worry me (1)	Not very much(1)	From time to time but not too (1) often	Not at all (0)	Usually (1)	Sometimes (1)	Definitely as much (0)	As much as I always could (0)	I take just as much care as ever(0)	As much as I ever did (0)	Most of the time (0)	Often (0)
2024/01/31 11:14:50 AM GMT+1	Yes		Permanent	PhD	Yoruba	No	Directorate of Health Services	COHES	Nursing Science	No	Female	56years	No	No	Never.	No	Sometimes	Never	Sometimes	Very Often	Very Often	Almost Never	Very often	Sometimes	Never	Almost Never	Not at all (0)	Not at all (0)	Not at all (0)	Not at all (0)	Only occasionally (0)	Not very often (1)	Usually (1)	Sometimes (1)	Definitely as much (0)	As much as I always could (0)	I take just as much care as ever(0)	As much as I ever did (0)	Most of the time (0)	Often (0)
2024/01/31 11:33:21 AM GMT+1	Yes	Non-academic	Permanent	Primary School Leaving Certificate	Yoruba	Yes including weekends	Directorate of Health Services	College of Health Services	Hospital	No	Female	57	No	Yes	Never.	No	Never	Sometimes	Sometimes	Never	Very Often	Never	Never	Sometimes	Never	Never	Not at all (0)	Not at all (0)	Not at all (0)	Not at all (0)	Only occasionally (0)	Not at all (0)	Definitely (0)	Not at all (0)	Definitely as much (0)	As much as I always could (0)	I take just as much care as ever(0)	As much as I ever did (0)	Most of the time (0)	Often (0)
2024/01/31 11:40:16 AM GMT+1	Yes	Non-academic	Permanent	First degree	Calabar	Yes including weekends	Directorate of Health Services	College of Health Services	Hospital	No	Female	48	No	No	Never.	No	Sometimes	Never	Never	Never	Never	Never	Never	Sometimes	Sometimes	Never	Not at all (0)	Not at all (0)	A little, but it doesn't worry me (1)	Not at all (0)	Only occasionally (0)	Not very often (1)	Definitely (0)	Sometimes (1)	Definitely as much (0)	As much as I always could (0)	I take just as much care as ever(0)	As much as I ever did (0)	Most of the time (0)	Often (0)
2024/01/31 11:50:12 AM GMT+1	Yes	Academic	Permanent	PhD	Yoruba	Yes including weekends		COMSS		No	Female	30	No	No	Never.	No	Almost Never	Almost Never	Sometimes	Fairly Often	Very Often	Fairly Often	Very often	Very Often	Almost Never	Almost Never	Not at all (0)	Not at all (0)	Not at all (0)	Not at all (0)	Only occasionally (0)	Not very often (1)	Usually (1)	Sometimes (1)	Definitely as much (0)	As much as I always could (0)	I may not take quite as much care (1)	As much as I ever did (0)	Most of the time (0)	Often (0)
2024/01/31 12:06:51 PM GMT+1	Yes	Academic	Temporary	Masters	Yoruba	Yes except on weekends		COHES	Nutrition and Dietetics		Male	28	No	No	Never.	No	Almost Never	Almost Never	Sometimes	Almost Never	Fairly Often	Sometimes	Fairly Often	Fairly Often	Never	Almost Never	Time to time, occasionally (1)	Not at all (0)	Not at all (0)	Not at all (0)	From time to time but not too (1) often	Not at all (0)	Definitely (0)	Sometimes (1)	Definitely as much (0)	As much as I always could (0)	I may not take quite as much care (1)	Rather less than I used to (1)	Most of the time (0)	Often (0)
2024/01/31 12:08:05 PM GMT+1	Yes	Non-academic	Permanent	First degree	Yoruba	Yes including weekends	Directorate of Educational Support Services	COHES	Physiology	Yes	Male	27	No	No	Never.	No	Almost Never	Fairly Often	Fairly Often	Sometimes	Sometimes	Sometimes	Sometimes	Sometimes	Almost Never	Sometimes	Time to time, occasionally (1)	Occasionally (1)	A little, but it doesn't worry me (1)	Not very much(1)	A lot of the time (2)	Not very often (1)	Usually (1)	Sometimes (1)	Not quite so much (1)	Not quite so much now (1)	I may not take quite as much care (1)	Rather less than I used to (1)	Sometimes (1)	Sometimes (1)
2024/01/31 12:08:46 PM GMT+1	Yes	Non-academic	Permanent	First degree	Yoruba	Yes including weekends	Directorate of Health Services		Hospital	No	Female	45years	No	No	Never.	No	Never	Never	Sometimes	Very Often	Sometimes	Never	Never	Never	Never	Sometimes	Not at all (0)	Not at all (0)	Not at all (0)	Not at all (0)	Only occasionally (0)	Not at all (0)	Definitely (0)	Not at all (0)	Definitely as much (0)	As much as I always could (0)	I take just as much care as ever(0)	Hardly at all (2)	Most of the time (0)	Often (0)
2024/01/31 12:35:03 PM GMT+1	Yes	Non-academic	Permanent		Yoruba	Yes including weekends	Directorate of Student Support Services			No	Female	51	No	No	Never.	No	Never	Never	Never	Never	Sometimes	Sometimes	Sometimes	Never	Never	Never	Not at all (0)	Not at all (0)	Not at all (0)	Not at all (0)	Only occasionally (0)	Not at all (0)	Definitely (0)	Not at all (0)	Definitely as much (0)	As much as I always could (0)	I take just as much care as ever(0)	As much as I ever did (0)	Most of the time (0)	Very seldom (3)
2024/01/31 1:03:34 PM GMT+1	Yes	Academic	Permanent	PhD	Yoruba	Yes except on weekends		COAES	Microbiology	No	Male	58	No	No	Never.	No	Almost Never	Almost Never	Almost Never	Fairly Often	Fairly Often	Sometimes	Fairly Often	Fairly Often	Sometimes	Sometimes	Time to time, occasionally (1)	Occasionally (1)	A little, but it doesn't worry me (1)	Not very much(1)	From time to time but not too (1) often	Not very often (1)	Usually (1)	Sometimes (1)	Not quite so much (1)	Not quite so much now (1)	I don't take as much care as I should (2)	Rather less than I used to (1)	Sometimes (1)	Often (0)
2024/01/31 1:17:31 PM GMT+1	Yes	Academic	Permanent	PhD	Yoruba	Yes except on weekends		COCCS	Communication Arts	No	Female	53	No	No	Never.	No	Fairly Often	Fairly Often	Fairly Often	Very Often	Very Often	Sometimes	Sometimes	Very Often	Sometimes	Sometimes	Time to time, occasionally (1)	Occasionally (1)	Not at all (0)	Not very much(1)	Only occasionally (0)	Not at all (0)	Usually (1)	Sometimes (1)	Definitely as much (0)	As much as I always could (0)	I take just as much care as ever(0)	As much as I ever did (0)	Most of the time (0)	Often (0)
2024/01/31 1:44:19 PM GMT+1	Yes	Academic	Temporary	Masters	Ogoni	No	Directorate of Health Services	COHES	Physiotherapy	Yes	Female	33	No	No	Never.	No	Sometimes	Almost Never	Sometimes	Very Often	Fairly Often	Sometimes	Fairly Often	Sometimes	Almost Never	Never	Time to time, occasionally (1)	Not at all (0)	Not at all (0)	Not at all (0)	From time to time but not too (1) often	Not at all (0)	Definitely (0)	Sometimes (1)	Not quite so much (1)	As much as I always could (0)	I may not take quite as much care (1)	As much as I ever did (0)	Most of the time (0)	Often (0)
2024/01/31 2:13:02 PM GMT+1	Yes	Academic	Temporary	Masters	Igbo	Yes including weekends		COMSS	Accounting and finance	Yes	Female	33	No	No	Never.	No	Fairly Often	Sometimes	Sometimes	Very Often	Sometimes	Fairly Often	Fairly Often	Sometimes	Fairly Often	Almost Never	Time to time, occasionally (1)	Occasionally (1)	A little, but it doesn't worry me (1)	Quite a lot (2)	From time to time but not too (1) often	Not very often (1)	Usually (1)	Sometimes (1)	Not quite so much (1)	Not quite so much now (1)	I take just as much care as ever(0)	As much as I ever did (0)	Most of the time (0)	Sometimes (1)
2024/01/31 2:30:03 PM GMT+1	Yes	Academic	Permanent	Fellowship	Yoruba	No	Academic staff	COHES	MBBS	Yes	Male	50	No	Yes	Never.	No	Almost Never	Never	Almost Never	Very Often	Very Often	Almost Never	Very often	Very Often	Almost Never	Almost Never	Not at all (0)	Not at all (0)	A little, but it doesn't worry me (1)	Not at all (0)	Only occasionally (0)	Not at all (0)	Usually (1)	Not at all (0)	Definitely as much (0)	As much as I always could (0)	I take just as much care as ever(0)	As much as I ever did (0)	Most of the time (0)	Often (0)
2024/01/31 2:30:28 PM GMT+1	Yes	Non-academic	Permanent	First degree	Yoruba	Yes including weekends	Registry		Library	No	Female	60years	No	No	Never.	No	Sometimes	Never	Almost Never	Very Often	Fairly Often	Never	Very often	Fairly Often	Never	Never	Time to time, occasionally (1)	Not at all (0)	Not at all (0)	Not at all (0)	Only occasionally (0)	Not at all (0)	Definitely (0)	Sometimes (1)	Definitely as much (0)	As much as I always could (0)	I take just as much care as ever(0)	As much as I ever did (0)	Most of the time (0)	Sometimes (1)
2024/01/31 5:23:26 PM GMT+1	Yes	Non-academic		Masters	Yoruba	Yes including weekends	Directorate of Student Support Services		Counseling	Yes	Female	51	No	No	Never.	No	Almost Never	Sometimes	Never	Very Often	Fairly Often	Sometimes	Very often	Fairly Often	Almost Never	Almost Never	Not at all (0)	Not at all (0)	Not at all (0)	Not at all (0)	Only occasionally (0)	When I remember un-accomplished tasks	Usually (1)	Sometimes (1)	Definitely as much (0)	As much as I always could (0)	I take just as much care as ever(0)	As much as I ever did (0)	Most of the time (0)	Often (0)
2024/01/31 7:44:24 PM GMT+1	Yes	Academic	Permanent	First degree	Yoruba	No		COHES	MBBS	No	Male	53	No	No	Never.	No	Sometimes	Sometimes	Sometimes	Never	Almost Never	Sometimes	Sometimes	Sometimes	Sometimes	Sometimes	Time to time, occasionally (1)	Occasionally (1)	A little, but it doesn't worry me (1)	Not very much(1)	From time to time but not too (1) often	Not very often (1)	Usually (1)	Sometimes (1)	Definitely as much (0)	As much as I always could (0)	I take just as much care as ever(0)	As much as I ever did (0)	Sometimes (1)	Sometimes (1)
2024/01/31 7:59:20 PM GMT+1	Yes	Non-academic	Permanent	First degree	Yoruba	Yes including weekends	Directorate of Health Services		Hospital	No	Female	46	No	No	Never.	No	Never	Never	Almost Never	Very Often	Very Often	Almost Never	Never	Very Often	Never	Never	Not at all (0)	Occasionally (1)	A little, but it doesn't worry me (1)	Not at all (0)	Only occasionally (0)	Not at all (0)	Definitely (0)	Sometimes (1)	Definitely as much (0)	As much as I always could (0)	I take just as much care as ever(0)	As much as I ever did (0)	Most of the time (0)	Very seldom (3)
2024/01/31 8:41:15 PM GMT+1	Yes	Academic	Permanent	First degree	Yoruba	Yes including weekends	Bursary	Bursary	Bursary	No	Female	40	No	No	Never.	No	Very Often	Fairly Often	Very Often	Sometimes	Sometimes	Fairly Often	Almost Never	Sometimes	Sometimes	Fairly Often	Time to time, occasionally (1)	Quite often (2)	Not at all (0)	Not very much(1)	From time to time but not too (1) often	There are instances that make me feel that way	Definitely (0)	Sometimes (1)	Definitely as much (0)	As much as I always could (0)	I may not take quite as much care (1)	Definitely less than I used to (3)	Most of the time (0)	Sometimes (1)
2024/01/31 8:41:30 PM GMT+1	Yes	Non-academic	Permanent	Masters	Yoruba	Yes including weekends	Internal Audit		Internal Audit	Yes	Male	29	No	No	Never.	No	Fairly Often	Fairly Often	Fairly Often	Fairly Often	Fairly Often	Sometimes	Sometimes	Fairly Often	Sometimes	Sometimes	Time to time, occasionally (1)	Not at all (0)	A little, but it doesn't worry me (1)	Not at all (0)	From time to time but not too (1) often	Not at all (0)	Definitely (0)	Sometimes (1)	Only a little (2)	As much as I always could (0)	I take just as much care as ever(0)	As much as I ever did (0)	Most of the time (0)	Often (0)
2024/01/31 8:51:03 PM GMT+1	Yes	Non-academic	Temporary		Yoruba	Yes including weekends	Directorate of Security Services			No	Male	55yrs	No	Yes	Former	No	Almost Never	Sometimes	Sometimes	Sometimes	Fairly Often	Almost Never	Fairly Often	Fairly Often	Almost Never	Almost Never	Time to time, occasionally (1)	Not at all (0)	Not at all (0)	Not very much(1)	From time to time but not too (1) often	Not very often (1)	Usually (1)	Sometimes (1)	Not quite so much (1)	As much as I always could (0)	I take just as much care as ever(0)	As much as I ever did (0)	Most of the time (0)	Often (0)
2024/01/31 8:51:52 PM GMT+1	Yes	Academic	Permanent	PhD	Yoruba	Yes including weekends		COAES	Mechatronics Engineering	No	Male	47	No	No	Never.	No	Very Often	Sometimes	Very Often	Very Often	Very Often	Fairly Often	Sometimes	Sometimes	Sometimes	Sometimes	A lot of the time (2)	Quite often (2)	Yes, but not too badly (2)	Quite a lot (2)	A lot of the time (2)	Quite often (2)	Usually (1)	Sometimes (1)	Definitely as much (0)	As much as I always could (0)	I take just as much care as ever(0)	As much as I ever did (0)	Most of the time (0)	Often (0)
2024/01/31 8:52:10 PM GMT+1	Yes	Academic	Permanent	PhD	Yoruba	No		COHES	Anatomy	No	Male	46	No	No	Never.	No	Fairly Often	Never	Sometimes	Very Often	Very Often	Almost Never	Very often	Very Often	Very often	Sometimes	Time to time, occasionally (1)	Occasionally (1)	A little, but it doesn't worry me (1)	Not at all (0)	Only occasionally (0)	Not at all (0)	Usually (1)	Sometimes (1)	Definitely as much (0)	As much as I always could (0)	I take just as much care as ever(0)	As much as I ever did (0)	Most of the time (0)	Often (0)
2024/01/31 8:59:30 PM GMT+1	Yes	Non-academic	Permanent	HND	Yoruba	Yes including weekends	Directorate of Estate Management		Electrical unit	No	Male	41	No	No	Never.	No	Fairly Often	Never	Sometimes	Very Often	Very Often	Almost Never	Very often	Very Often	Almost Never	Almost Never	Not at all (0)	Not at all (0)	Not at all (0)	Not at all (0)	Only occasionally (0)	Not at all (0)	Usually (1)	Not at all (0)	Definitely as much (0)	As much as I always could (0)	I take just as much care as ever(0)	As much as I ever did (0)	Most of the time (0)	Often (0)
2024/01/31 9:02:10 PM GMT+1	Yes	Non-academic	Permanent	First degree	Yoruba	Yes including weekends	Registry		Registry	Yes	Female	41	No	No	Never.	No	Sometimes	Sometimes	Sometimes	Sometimes	Sometimes	Sometimes	Sometimes	Sometimes	Sometimes	Sometimes	Time to time, occasionally (1)	Occasionally (1)	Not at all (0)	Not at all (0)	Only occasionally (0)	Not at all (0)	Definitely (0)	Sometimes (1)	Definitely as much (0)	Not quite so much now (1)	I take just as much care as ever(0)	Option 5	Most of the time (0)	Sometimes (1)
2024/01/31 9:09:52 PM GMT+1	Yes	Non-academic	Permanent	Masters	Yoruba	Yes except on weekends	Bursary	Not Applicable	Reconciliation	Yes	Male	34	No	No	Never.	No	Sometimes	Never	Fairly Often	Very Often	Very Often	Never	Very often	Very Often	Never	Almost Never	Not at all (0)	Not at all (0)	Not at all (0)	Not at all (0)	Only occasionally (0)	Not at all (0)	Definitely (0)	Not at all (0)	Definitely as much (0)	As much as I always could (0)	I take just as much care as ever(0)	As much as I ever did (0)	Most of the time (0)	Often (0)
2024/01/31 9:20:28 PM GMT+1	Yes	Academic	Permanent	PhD	Yoruba	Yes except on weekends		COLBS	Religious studies	No	Female	36	No	No	Never.	No	Sometimes	Almost Never	Sometimes	Very Often	Sometimes	Sometimes	Very often	Fairly Often	Sometimes	Sometimes	Time to time, occasionally (1)	Occasionally (1)	A little, but it doesn't worry me (1)	Not very much(1)	Only occasionally (0)	Not very often (1)	Definitely (0)	Sometimes (1)	Definitely as much (0)	As much as I always could (0)	I take just as much care as ever(0)	As much as I ever did (0)	Most of the time (0)	Often (0)
2024/01/31 9:54:01 PM GMT+1	Yes	Academic	Permanent	Masters	Yoruba	Yes except on weekends	College	COHES	Nutrition and Dietetics Programme	Yes	Female	37	No	No	Never.	No	Sometimes	Never	Almost Never	Very Often	Fairly Often	Fairly Often	Sometimes	Sometimes	Never	Sometimes	Not at all (0)	Not at all (0)	Not at all (0)	Not at all (0)	Only occasionally (0)	Not at all (0)	Definitely (0)	Sometimes (1)	Not quite so much (1)	Not quite so much now (1)	I take just as much care as ever(0)	As much as I ever did (0)	Most of the time (0)	Often (0)
2024/01/31 10:35:20 PM GMT+1	Yes	Academic	Temporary	Masters	Yoruba	Yes including weekends		COAES	Physics	Yes	Male	30	No	No	Never.	No	Sometimes	Very often	Sometimes	Fairly Often	Fairly Often	Almost Never	Fairly Often	Fairly Often	Never	Almost Never	Not at all (0)	Not at all (0)	Not at all (0)	Not at all (0)	Only occasionally (0)	Not at all (0)	Definitely (0)	Not at all (0)	Definitely as much (0)	As much as I always could (0)	I take just as much care as ever(0)	As much as I ever did (0)	Most of the time (0)	Sometimes (1)
2024/01/31 11:36:16 PM GMT+1	Yes	Non-academic	Permanent	First degree	Yoruba	Only available in iwo when I am on duty	Directorate of Health Services	COHES	Nursing	No	Female	28	No	No	Never.	No	Sometimes	Sometimes	Sometimes	Fairly Often	Sometimes	Sometimes	Sometimes	Fairly Often	Sometimes	Sometimes	Time to time, occasionally (1)	Not at all (0)	Not at all (0)	Not at all (0)	From time to time but not too (1) often	Not very often (1)	Definitely (0)	Sometimes (1)	Not quite so much (1)	As much as I always could (0)	I take just as much care as ever(0)	As much as I ever did (0)	Most of the time (0)	Often (0)
2024/02/01 12:28:59 AM GMT+1	Yes	Academic	Permanent	PhD	Yoruba	No	COMSS	COMSS	Business Administration and IRPM	Yes	Male	54	No	No	Never.	No	Fairly Often	Sometimes	Fairly Often	Very Often	Very Often	Sometimes	Fairly Often	Very Often	Fairly Often	Fairly Often	Most of the time (3)	Not at all (0)	Not at all (0)	Not at all (0)	Only occasionally (0)	Not at all (0)	Definitely (0)	Sometimes (1)	Definitely as much (0)	As much as I always could (0)	I take just as much care as ever(0)	Definitely less than I used to (3)	Sometimes (1)	Often (0)
2024/02/01 8:54:45 AM GMT+1	Yes	Academic	Temporary	Masters	Yoruba	Yes except on weekends		COHES	Public Health	Yes	Female	33	No	No	Never.	No	Almost Never	Never	Never	Very Often	Very Often	Almost Never	Very often	Very Often	Fairly Often	Almost Never	Not at all (0)	Not at all (0)	Not at all (0)	Not very much(1)	Only occasionally (0)	Not at all (0)	Usually (1)	Sometimes (1)	Definitely as much (0)	As much as I always could (0)	I take just as much care as ever(0)	As much as I ever did (0)	Most of the time (0)	Often (0)
2024/02/01 10:56:11 AM GMT+1	Yes	Non-academic	Permanent	Masters	Yoruba	Yes including weekends		COAES	Microbiology/Pure and Applied Biology Programme	Yes	Female	48	No	No	Never.	No	Sometimes	Sometimes	Fairly Often	Very Often	Very Often	Never	Very often	Very Often	Never	Almost Never	Not at all (0)	Not at all (0)	A little, but it doesn't worry me (1)	Not very much(1)	Only occasionally (0)	Not very often (1)	Definitely (0)	Sometimes (1)	Definitely as much (0)	As much as I always could (0)	I take just as much care as ever(0)	As much as I ever did (0)	Most of the time (0)	Sometimes (1)
2024/02/01 12:40:57 PM GMT+1	Yes	Non-academic	Permanent	First degree	Mwaghavul	Yes including weekends	Directorate of Educational Support Services	COHES	Physiology/Lab/Physiology	Yes	Male	39 years	No	No	Never.	No	Sometimes	Sometimes	Fairly Often	Almost Never	Sometimes	Sometimes	Fairly Often	Almost Never	Sometimes	Almost Never	Not at all (0)	Occasionally (1)	Not at all (0)	Not at all (0)	Only occasionally (0)	Not at all (0)	Usually (1)	Very often (2)	Not quite so much (1)	Not quite so much now (1)	I may not take quite as much care (1)	Hardly at all (2)	Not often (2)	Not often (2)
2024/02/02 2:39:01 AM GMT+1	Yes	Non-academic	Permanent	Bachelor of science	Bini	Yes including weekends	Directorate of Health Services	COHES	Physiology programme	No	Male	43	No	No	Never.	No	Sometimes	Fairly Often	Fairly Often	Fairly Often	Almost Never	Sometimes	Very often	Very Often	Almost Never	Never	Not at all (0)	Occasionally (1)	A little, but it doesn't worry me (1)	Not at all (0)	From time to time but not too (1) often	Not at all (0)	Definitely (0)	Not at all (0)	Definitely as much (0)	As much as I always could (0)	I take just as much care as ever(0)	As much as I ever did (0)	Most of the time (0)	Often (0)
2024/02/02 6:11:14 AM GMT+1	Yes	Academic	Contract	PhD	Yoruba	No	Directorate of Health Services	COHES		No	Female	64	No	No	Never.	No	Sometimes	Never	Sometimes	Very Often	Sometimes	Very often	Very often	Very Often	Almost Never	Almost Never	Time to time, occasionally (1)	Not at all (0)	Not at all (0)	Not at all (0)	Only occasionally (0)	Not at all (0)	Definitely (0)	Not at all (0)	Not quite so much (1)	As much as I always could (0)	I take just as much care as ever(0)	As much as I ever did (0)	Most of the time (0)	Sometimes (1)
2024/02/02 10:29:42 AM GMT+1	Yes	Non-academic	Permanent	Masters	Yoruba	Yes except on weekends	Directorate of Student Support Services	NiL		Yes	Female	32	No	No	Never.	No	Sometimes	Very often	Very Often	Sometimes	Never	Sometimes	Fairly Often	Almost Never	Sometimes	Fairly Often	A lot of the time (2)	Quite often (2)	Not at all (0)	Very much indeed (3)	A great deal of the time (3)	Not very often (1)	Not at all (3)	Very often (2)	Only a little (2)	As much as I always could (0)	I take just as much care as ever(0)	Rather less than I used to (1)	Not often (2)	Not often (2)
2024/02/02 12:34:25 PM GMT+1	Yes	Non-academic	Permanent	First degree	Yoruba	Yes including weekends	Directorate of Student Support Services	Hostel	DSSS/Hostel	No	Female	29	No	No	Never.	No	Sometimes	Almost Never	Fairly Often	Sometimes	Sometimes	Sometimes	Fairly Often	Sometimes	Almost Never	Almost Never	Time to time, occasionally (1)	Quite often (2)	Yes, but not too badly (2)	Not very much(1)	A lot of the time (2)	Not very often (1)	Usually (1)	Sometimes (1)	Only a little (2)	As much as I always could (0)	I don't take as much care as I should (2)	Definitely less than I used to (3)	Sometimes (1)	Sometimes (1)
2024/02/02 1:14:01 PM GMT+1	Yes	Non-academic	Permanent	Masters	Yoruba	Yes except on weekends	Directorate of Student Support Services		Counselling unit	Yes	Female	48	No	No	Never.	No	Sometimes	Sometimes	Sometimes	Fairly Often	Fairly Often	Sometimes	Fairly Often	Fairly Often	Sometimes	Sometimes	Time to time, occasionally (1)	Occasionally (1)	A little, but it doesn't worry me (1)	Not very much(1)	Only occasionally (0)	Not at all (0)	Usually (1)	Sometimes (1)	Not quite so much (1)	As much as I always could (0)	I may not take quite as much care (1)	Rather less than I used to (1)	Most of the time (0)	Not often (2)
2024/02/02 3:29:38 PM GMT+1	Yes	Non-academic	Permanent	First degree	Yoruba	No	Directorate of Health Services	COHES	Nursing science	No	Female	30years	No	No	Never.	No	Sometimes	Almost Never	Sometimes	Very Often	Very Often	Almost Never	Very often	Very Often	Very often	Very Often	Time to time, occasionally (1)	Not at all (0)	Not at all (0)	Not very much(1)	Only occasionally (0)	Not at all (0)	Definitely (0)	Not at all (0)	Definitely as much (0)	As much as I always could (0)	I take just as much care as ever(0)	As much as I ever did (0)	Most of the time (0)	Often (0)
2024/02/02 4:11:51 PM GMT+1	Yes	Academic	Permanent	Masters	Yoruba	Yes including weekends		COAES	Mechatronics	Yes	Female	35	No	No	Never.	No	Very Often	Sometimes	Very Often	Fairly Often	Very Often	Sometimes	Sometimes	Very Often	Very often	Fairly Often	A lot of the time (2)	Not at all (0)	Yes, but not too badly (2)	Quite a lot (2)	From time to time but not too (1) often	Not very often (1)	Usually (1)	Very often (2)	Only a little (2)	Definitely not so much now (2)	I don't take as much care as I should (2)	Hardly at all (2)	Sometimes (1)	Sometimes (1)
2024/02/02 4:41:18 PM GMT+1	Yes	Non-academic	Permanent	First degree	Yoruba	Yes including weekends	Registry		Human Resources and Development	No	Female	54	No	Yes	Never.	No	Sometimes	Sometimes	Fairly Often	Sometimes	Fairly Often	Fairly Often	Very often	Sometimes	Sometimes	Sometimes	Time to time, occasionally (1)	Not at all (0)	A little, but it doesn't worry me (1)	Not at all (0)	From time to time but not too (1) often	Not at all (0)	Usually (1)	Sometimes (1)	Not quite so much (1)	As much as I always could (0)	I take just as much care as ever(0)	As much as I ever did (0)	Sometimes (1)	Sometimes (1)
2024/02/02 4:41:48 PM GMT+1	Yes	Non-academic	Permanent	HND	Yoruba	No	Registry	COHES		No	Female	42	No	No	Never.	No	Sometimes	Never	Sometimes	Never	Sometimes	Never	Never	Sometimes	Never	Never	Most of the time (3)	Not at all (0)	Not at all (0)	Not at all (0)	Only occasionally (0)	Not at all (0)	Usually (1)	Not at all (0)	Definitely as much (0)	As much as I always could (0)	I take just as much care as ever(0)	As much as I ever did (0)	Most of the time (0)	Very seldom (3)
2024/02/02 7:53:38 PM GMT+1	Yes	Non-academic	Permanent	First degree	Yoruba	Yes including weekends		COHES	Anatomy	No	Female	26	No	No	Never.	No	Sometimes	Sometimes	Sometimes	Fairly Often	Fairly Often	Almost Never	Fairly Often	Sometimes	Almost Never	Sometimes	Time to time, occasionally (1)	Occasionally (1)	A little, but it doesn't worry me (1)	Not very much(1)	From time to time but not too (1) often	Not very often (1)	Usually (1)	Sometimes (1)	Definitely as much (0)	As much as I always could (0)	I take just as much care as ever(0)	As much as I ever did (0)	Most of the time (0)	Often (0)
2024/02/03 12:09:33 PM GMT+1	Yes	Non-academic	Permanent	First degree	Yoruba	Yes including weekends	Directorate of Educational Support Services	COAES	Biochemistry/Laboratory/Laboratory	Conversation program	Female	36	No	No	Never.	No	Fairly Often	Fairly Often	Sometimes	Sometimes	Fairly Often	Sometimes	Sometimes	Fairly Often	Fairly Often	Fairly Often	A lot of the time (2)	Quite often (2)	A little, but it doesn't worry me (1)	Not very much(1)	A lot of the time (2)	Not very often (1)	Usually (1)	Sometimes (1)	Definitely as much (0)	As much as I always could (0)	I may not take quite as much care (1)	Rather less than I used to (1)	Not often (2)	Often (0)
2024/02/03 12:26:56 PM GMT+1	Yes	Academic	Temporary	Masters	Igbo	Yes including weekends		COEVS	Architecture	No	Female	28	No	No	Never.	No	Sometimes	Fairly Often	Very Often	Fairly Often	Sometimes	Very often	Sometimes	Sometimes	Very often	Almost Never	Time to time, occasionally (1)	Occasionally (1)	A little, but it doesn't worry me (1)	Quite a lot (2)	From time to time but not too (1) often	Not very often (1)	Usually (1)	Sometimes (1)	Only a little (2)	Definitely not so much now (2)	I take just as much care as ever(0)	As much as I ever did (0)	Sometimes (1)	Often (0)
2024/02/03 2:41:53 PM GMT+1	Yes	Academic	Permanent	PhD	Yoruba	Yes except on weekends	Directorate of Academic Planning and Monitoring	COAES	Pure and Applied Biology	No	Male	48	No	Yes	Never.	Yes	Fairly Often	Sometimes	Fairly Often	Very Often	Very Often	Fairly Often	Very often	Very Often	Almost Never	Fairly Often	Time to time, occasionally (1)	Not at all (0)	Yes, but not too badly (2)	Not very much(1)	From time to time but not too (1) often	Not very often (1)	Usually (1)	Sometimes (1)	Not quite so much (1)	Not quite so much now (1)	I take just as much care as ever(0)	As much as I ever did (0)	Sometimes (1)	Very seldom (3)
2024/02/03 8:27:30 PM GMT+1	Yes	Academic	Permanent	PhD	Yoruba	Yes including weekends		COAES	Pure and Applied Biology	No	Male	33	No	No	Never.	No	Very Often	Fairly Often	Fairly Often	Almost Never	Almost Never	Fairly Often	Almost Never	Sometimes	Fairly Often	Fairly Often	Time to time, occasionally (1)	Occasionally (1)	Yes, but not too badly (2)	Quite a lot (2)	From time to time but not too (1) often	Not very often (1)	Usually (1)	Very often (2)	Not quite so much (1)	Not quite so much now (1)	I don't take as much care as I should (2)	Hardly at all (2)	Sometimes (1)	Sometimes (1)
2024/02/03 8:42:39 PM GMT+1	Yes	Academic	Temporary	Masters	Yoruba	Yes including weekends		COAES	Microbiology	Yes	Female	28	No	No	Never.	No	Sometimes	Fairly Often	Fairly Often	Sometimes	Almost Never	Fairly Often	Fairly Often	Almost Never	Sometimes	Almost Never	Time to time, occasionally (1)	Occasionally (1)	A little, but it doesn't worry me (1)	Not very much(1)	From time to time but not too (1) often	Not at all (0)	Usually (1)	Sometimes (1)	Not quite so much (1)	Not quite so much now (1)	I may not take quite as much care (1)	Rather less than I used to (1)	Sometimes (1)	Sometimes (1)
2024/02/04 9:49:41 AM GMT+1	Yes	Non-academic	Permanent	Masters		Yes except on weekends	Registry		Admissions	No	Male	37	No	No	Never.	No	Sometimes	Sometimes	Sometimes	Fairly Often	Fairly Often	Almost Never	Fairly Often	Fairly Often	Almost Never	Sometimes	Time to time, occasionally (1)	Occasionally (1)	A little, but it doesn't worry me (1)	Not very much(1)	From time to time but not too (1) often	Not very often (1)	Usually (1)	Sometimes (1)	Not quite so much (1)	As much as I always could (0)	I take just as much care as ever(0)	As much as I ever did (0)	Most of the time (0)	Sometimes (1)
2024/02/05 9:31:19 AM GMT+1	Yes	Academic	Permanent	Masters	Ibibio	Yes including weekends		COLBS	History and international studies/French	No	Female	37	No	No	Never.	No	Sometimes	Fairly Often	Very Often	Sometimes	Sometimes	Fairly Often	Sometimes	Sometimes	Fairly Often	Fairly Often	A lot of the time (2)	Not at all (0)	Not at all (0)	Not at all (0)	Only occasionally (0)	Not at all (0)	Definitely (0)	Sometimes (1)	Not quite so much (1)	Not quite so much now (1)	I may not take quite as much care (1)	Rather less than I used to (1)	Sometimes (1)	Sometimes (1)
2024/02/05 10:21:16 AM GMT+1	Yes	Non-academic	Permanent	First degree	Yoruba	Yes including weekends	Directorate of Student Support Services	DSSS	DSSS	No	Male	24th of May	No	No	Never.	No	Never	Never	Never	Fairly Often	Very Often	Almost Never	Very often	Very Often	Sometimes	Never	Not at all (0)	Not at all (0)	Not at all (0)	Not at all (0)	Only occasionally (0)	Not at all (0)	Definitely (0)	Sometimes (1)	Definitely as much (0)	As much as I always could (0)	I take just as much care as ever(0)	As much as I ever did (0)	Most of the time (0)	Sometimes (1)
2024/02/06 11:10:34 AM GMT+1	Yes	Non-academic	Permanent	First degree	Yoruba	Yes including weekends	Directorate of Security Services		DSS	No	Female	28	No	No	Never.	No	Sometimes	Never	Fairly Often	Very Often	Very Often	Sometimes	Very often	Very Often	Sometimes	Sometimes	Most of the time (3)	Occasionally (1)	Yes, but not too badly (2)	Not very much(1)	A lot of the time (2)	Quite often (2)	Definitely (0)	Sometimes (1)	Not quite so much (1)	As much as I always could (0)	I take just as much care as ever(0)	Definitely less than I used to (3)	Most of the time (0)	Sometimes (1)
2024/02/06 11:15:21 AM GMT+1	Yes	Academic	Temporary	Masters	Yoruba	No	Directorate of Health Services	COHES		No	Female	43	No	No	Never.	No	Almost Never	Sometimes	Sometimes	Fairly Often	Sometimes	Almost Never	Fairly Often	Fairly Often	Almost Never	Sometimes	Time to time, occasionally (1)	Occasionally (1)	Not at all (0)	Not at all (0)	Only occasionally (0)	Not at all (0)	Definitely (0)	Not at all (0)	Definitely as much (0)	As much as I always could (0)	I take just as much care as ever(0)	As much as I ever did (0)	Most of the time (0)	Often (0)
2024/02/06 11:16:06 AM GMT+1	Yes	Non-academic	Permanent		Yoruba	Yes including weekends	DES	DES	DES	No	Female	45	No	No	Never.	No	Never	Never	Sometimes	Very Often	Sometimes	Sometimes	Sometimes	Never	Sometimes	Sometimes	Not at all (0)	Not at all (0)	A little, but it doesn't worry me (1)	Not at all (0)	Only occasionally (0)	Not very often (1)	Definitely (0)	Sometimes (1)	Definitely as much (0)	As much as I always could (0)	I don't take as much care as I should (2)	Definitely less than I used to (3)	Most of the time (0)	Often (0)
2024/02/06 11:21:40 AM GMT+1	Yes	Academic	Temporary	Masters	Yoruba	No	Directorate of Health Services	COHES	Physiotherapy	Yes	Male	37	No	No	Never.	No	Sometimes	Sometimes	Sometimes	Fairly Often	Sometimes	Almost Never	Fairly Often	Fairly Often	Almost Never	Sometimes	Time to time, occasionally (1)	Occasionally (1)	Not at all (0)	Not at all (0)	Only occasionally (0)	Not at all (0)	Usually (1)	Sometimes (1)	Not quite so much (1)	As much as I always could (0)	I take just as much care as ever(0)	As much as I ever did (0)	Sometimes (1)	Sometimes (1)
2024/02/06 11:23:26 AM GMT+1	Yes	Non-academic	Permanent	Masters	Yoruba	No	Directorate of Student Support Services	Ogbomoso,BUTH	Student Support Services	No	Female	44 years	No	No	Never.	No	Sometimes	Fairly Often	Fairly Often	Very Often	Almost Never	Sometimes	Fairly Often	Sometimes	Sometimes	Sometimes	Time to time, occasionally (1)	Occasionally (1)	Yes, but not too badly (2)	Not at all (0)	From time to time but not too (1) often	Not at all (0)	Usually (1)	Very often (2)	Only a little (2)	As much as I always could (0)	I take just as much care as ever(0)	As much as I ever did (0)	Sometimes (1)	Often (0)
2024/02/06 11:28:11 AM GMT+1	Yes	Academic	Permanent	PhD	Yoruba	Yes except on weekends	Directorate of Educational Support Services	COAES	Physics	No	Male	52	No	Yes	Never.	No	Sometimes	Almost Never	Sometimes	Fairly Often	Sometimes	Sometimes	Fairly Often	Fairly Often	Sometimes	Sometimes	Time to time, occasionally (1)	Occasionally (1)	A little, but it doesn't worry me (1)	Not very much(1)	From time to time but not too (1) often	Not very often (1)	Usually (1)	Very often (2)	Only a little (2)	Definitely not so much now (2)	I may not take quite as much care (1)	Definitely less than I used to (3)	Sometimes (1)	Often (0)
2024/02/06 11:36:53 AM GMT+1	Yes	Non-academic	Permanent	First degree	Yoruba	No	Directorate of Student Support Services			No	Male	24	No	No	Never.	No	Sometimes	Sometimes	Sometimes	Very Often	Fairly Often	Fairly Often	Fairly Often	Fairly Often	Fairly Often	Almost Never	Not at all (0)	Not at all (0)	A little, but it doesn't worry me (1)	Not at all (0)	Only occasionally (0)	Not at all (0)	Definitely (0)	Not at all (0)	Definitely as much (0)	As much as I always could (0)	I take just as much care as ever(0)	As much as I ever did (0)	Most of the time (0)	Often (0)
2024/02/06 11:41:23 AM GMT+1	Yes	Academic	Permanent	Masters	Yoruba	Yes except on weekends	No	COAES	Mechatronics	Yes	Male	46	No	No	Never.	No	Almost Never	Almost Never	Almost Never	Very Often	Very Often	Almost Never	Very often	Fairly Often	Almost Never	Almost Never	Not at all (0)	Not at all (0)	Not at all (0)	Not at all (0)	Only occasionally (0)	Not at all (0)	Definitely (0)	Not at all (0)	Definitely as much (0)	As much as I always could (0)	I take just as much care as ever(0)	As much as I ever did (0)	Most of the time (0)	Not often (2)
2024/02/06 11:53:23 AM GMT+1	Yes	Non-academic	Permanent	Masters	Yoruba	Ogbomoso		COHES	Nursing	No	Female	40 years	No	No	Never.	No	Sometimes	Very often	Sometimes	Fairly Often	Sometimes	Fairly Often	Very often	Very Often	Almost Never	Almost Never	Time to time, occasionally (1)	Not at all (0)	Not at all (0)	Not very much(1)	Only occasionally (0)	Not at all (0)	Definitely (0)	Sometimes (1)	Definitely as much (0)	As much as I always could (0)	I take just as much care as ever(0)	As much as I ever did (0)	Most of the time (0)	Not often (2)
2024/02/06 12:00:33 PM GMT+1	Yes	Non-academic	Permanent	Undergraduate	Yoruba	Yes including weekends	Chaplaincy	Chaple	Chaplaincy	No	Male	35	No	No	Never.	No	Sometimes	Fairly Often	Almost Never	Very Often	Fairly Often	Fairly Often	Very often	Sometimes	Sometimes	Almost Never	Time to time, occasionally (1)	Quite often (2)	A little, but it doesn't worry me (1)	Very much indeed (3)	From time to time but not too (1) often	Not very often (1)	Not often (2)	Very often (2)	Not quite so much (1)	As much as I always could (0)	I may not take quite as much care (1)	Rather less than I used to (1)	Most of the time (0)	Often (0)
2024/02/06 12:12:06 PM GMT+1	Yes	Non-academic	Permanent	First degree	Yoruba	Yes including weekends	Bursary	Bursary	Bursary	No	Male	57	No	No	Never.	No	Sometimes	Almost Never	Sometimes	Very Often	Very Often	Very often	Very often	Very Often	Sometimes	Sometimes	Time to time, occasionally (1)	Occasionally (1)	A little, but it doesn't worry me (1)	Quite a lot (2)	Only occasionally (0)	Not at all (0)	Usually (1)	Sometimes (1)	Definitely as much (0)	As much as I always could (0)	I don't take as much care as I should (2)	As much as I ever did (0)	Most of the time (0)	Often (0)
2024/02/06 12:19:05 PM GMT+1	Yes	Non-academic	Permanent	First degree	Yoruba	No	Directorate of Digital Services	COCCS	Mass communication/studio/	Yes	Male	49	No	No	Never.	No	Sometimes	Sometimes	Almost Never	Fairly Often	Very Often	Almost Never	Very often	Fairly Often	Sometimes	Almost Never	Time to time, occasionally (1)	Not at all (0)	A little, but it doesn't worry me (1)	Not at all (0)	Only occasionally (0)	Not very often (1)	Usually (1)	Sometimes (1)	Not quite so much (1)	As much as I always could (0)	I take just as much care as ever(0)	As much as I ever did (0)	Most of the time (0)	Often (0)
2024/02/06 12:21:17 PM GMT+1	Yes	Non-academic	Temporary	SSCE	Yoruba	Yes except on weekends	Directorate of Estate Management	Directorate of Estate Management	Works	No	Male	38	No	No	Never.	No	Almost Never	Almost Never	Sometimes	Very Often	Sometimes	Almost Never	Very often	Very Often	Almost Never	Almost Never	Time to time, occasionally (1)	Not at all (0)	Not at all (0)	Not at all (0)	Only occasionally (0)	Not at all (0)	Usually (1)	Not at all (0)	Definitely as much (0)	As much as I always could (0)	I take just as much care as ever(0)	As much as I ever did (0)	Sometimes (1)	Sometimes (1)
2024/02/06 12:22:44 PM GMT+1	Yes	Academic	Temporary	PhD	Yoruba	Yes except on weekends		COCCS	Computer Science	No	Female	54	No	No	Never.	No	Never	Never	Never	Fairly Often	Fairly Often	Fairly Often	Fairly Often	Sometimes	Sometimes	Almost Never	Not at all (0)	Not at all (0)	Not at all (0)	Not at all (0)	Only occasionally (0)	Not at all (0)	Definitely (0)	Sometimes (1)	Definitely as much (0)	As much as I always could (0)	I take just as much care as ever(0)	As much as I ever did (0)	Most of the time (0)	Sometimes (1)
2024/02/06 12:29:36 PM GMT+1	Yes	Non-academic	Temporary	First degree	Yoruba	Yes including weekends	Directorate of Academic Planning and Monitoring	Dapm	Dapm	No	Female	25	No	No	Never.	No	Very Often	Never	Very Often	Very Often	Sometimes	Almost Never	Sometimes	Sometimes	Fairly Often	Almost Never	Not at all (0)	Not at all (0)	A little, but it doesn't worry me (1)	Not at all (0)	From time to time but not too (1) often	Not very often (1)	Definitely (0)	Sometimes (1)	Only a little (2)	As much as I always could (0)	I take just as much care as ever(0)	As much as I ever did (0)	Most of the time (0)	Very seldom (3)
2024/02/06 12:42:11 PM GMT+1	Yes	Non-academic	Permanent	First degree	Yoruba	Yes except on weekends	Bursary	Bursary	Bursary	No	Male	58	No	No	Never.	No	Sometimes	Never	Sometimes	Fairly Often	Sometimes	Almost Never	Fairly Often	Fairly Often	Never	Very Often	Time to time, occasionally (1)	Not at all (0)	Not at all (0)	Not at all (0)	Only occasionally (0)	Not very often (1)	Usually (1)	Sometimes (1)	Not quite so much (1)	As much as I always could (0)	I take just as much care as ever(0)	As much as I ever did (0)	Most of the time (0)	Sometimes (1)
2024/02/06 12:43:10 PM GMT+1	Yes	Non-academic	Temporary	SSCE	Yoruba	Yes except on weekends	Directorate of Estate Management	Directorate of Estate Management	Works	No	Male	38	No	No	Never.	No	Fairly Often	Almost Never	Sometimes	Very Often	Fairly Often	Sometimes	Fairly Often	Very Often	Almost Never	Almost Never	Not at all (0)	Not at all (0)	Not at all (0)	Not at all (0)	Only occasionally (0)	Not at all (0)	Definitely (0)	Not at all (0)	Definitely as much (0)	As much as I always could (0)	I take just as much care as ever(0)	As much as I ever did (0)	Most of the time (0)	Sometimes (1)
2024/02/06 12:45:33 PM GMT+1	Yes	Non-academic	Contract	Masters	Yoruba	Yes except on weekends	Directorate of Educational Support Services	COHES	Anatomy	No	Male	61	No	Yes	Never.	No	Very Often	Never	Sometimes	Very Often	Very Often	Never	Fairly Often	Fairly Often	Sometimes	Never	Most of the time (3)	Occasionally (1)	Yes, but not too badly (2)	Not very much(1)	From time to time but not too (1) often	Not at all (0)	Usually (1)	Not at all (0)	Not quite so much (1)	As much as I always could (0)	I take just as much care as ever(0)	Definitely less than I used to (3)	Most of the time (0)	Sometimes (1)
2024/02/06 12:53:58 PM GMT+1	Yes	Academic	Permanent	PhD	Yoruba	Yes except on weekends		COAES	PAB	No	Male	48	No	No	Never.	No	Never	Sometimes	Never	Very Often	Very Often	Sometimes	Never	Very Often	Almost Never	Never	Not at all (0)	Not at all (0)	Not at all (0)	Not very much(1)	Only occasionally (0)	Not very often (1)	Definitely (0)	Sometimes (1)	Definitely as much (0)	As much as I always could (0)	I take just as much care as ever(0)	As much as I ever did (0)	Most of the time (0)	Sometimes (1)
2024/02/06 1:36:38 PM GMT+1	Yes	Non-academic	Permanent		Yoruba	Yes including weekends	Directorate of Estate Management		Works	Undergraduate	Male	46	No	No	Former	No	Sometimes	Sometimes	Sometimes	Fairly Often	Sometimes	Sometimes	Very often	Fairly Often	Fairly Often	Sometimes	Time to time, occasionally (1)	Occasionally (1)	Not at all (0)	Not very much(1)	Only occasionally (0)	Not at all (0)	Definitely (0)	Sometimes (1)	Only a little (2)	As much as I always could (0)	I take just as much care as ever(0)	As much as I ever did (0)	Most of the time (0)	Often (0)
2024/02/06 1:40:23 PM GMT+1	Yes	Academic	Contract	Masters	Yoruba	Yes except on weekends	Directorate of Educational Support Services	Jupeb	Jupeb	No	Female	34	No	No	Never.	No	Sometimes	Sometimes	Sometimes	Sometimes	Sometimes	Never	Fairly Often	Fairly Often	Sometimes	Sometimes	Not at all (0)	Not at all (0)	Not at all (0)	Quite a lot (2)	A great deal of the time (3)	Quite often (2)	Usually (1)	Sometimes (1)	Not quite so much (1)	Not quite so much now (1)	I may not take quite as much care (1)	Definitely less than I used to (3)	Sometimes (1)	Sometimes (1)
2024/02/06 1:40:48 PM GMT+1	Yes	Academic	Temporary	First degree	Yoruba	No	Directorate of Educational Support Services	COHES	ANATOMY	Yes	Male	33	No	No	Never.	No	Sometimes	Sometimes	Almost Never	Fairly Often	Fairly Often	Almost Never	Fairly Often	Fairly Often	Almost Never	Almost Never	Not at all (0)	Not at all (0)	Not at all (0)	Not at all (0)	From time to time but not too (1) often	Not at all (0)	Definitely (0)	Not at all (0)	Definitely as much (0)	As much as I always could (0)	I take just as much care as ever(0)	Option 5	Most of the time (0)	Often (0)
2024/02/06 2:05:00 PM GMT+1	Yes	Academic	Permanent	Masters	Yoruba	Yes including weekends	Directorate of Educational Support Services		BUALP	Yes	Female	42	Yes	No	Never.	No	Fairly Often	Sometimes	Sometimes	Fairly Often	Fairly Often	Sometimes	Very often	Very Often	Almost Never	Almost Never	Time to time, occasionally (1)	Not at all (0)	A little, but it doesn't worry me (1)	Not very much(1)	Only occasionally (0)	Not at all (0)	Usually (1)	Sometimes (1)	Definitely as much (0)	As much as I always could (0)	I take just as much care as ever(0)	As much as I ever did (0)	Most of the time (0)	Often (0)
2024/02/06 2:32:50 PM GMT+1	Yes	Non-academic	Permanent	PGD	Yoruba	Yes including weekends		COEVS	Surveying and geo-informatics	No	Male	30	No	No	Never.	No	Almost Never	Almost Never	Almost Never	Very Often	Sometimes	Almost Never	Fairly Often	Sometimes	Almost Never	Almost Never	Time to time, occasionally (1)	Not at all (0)	A little, but it doesn't worry me (1)	Not very much(1)	From time to time but not too (1) often	Not very often (1)	Usually (1)	Sometimes (1)	Not quite so much (1)	Definitely not so much now (2)	I take just as much care as ever(0)	Rather less than I used to (1)	Not often (2)	Sometimes (1)
2024/02/06 2:55:05 PM GMT+1	Yes	Academic	Permanent	PhD	Okun	Yes including weekends		COEVS	Surveying and Geoinformatics	No	Male	42	No	No	Never.	No	Sometimes	Sometimes	Sometimes	Very Often	Fairly Often	Fairly Often	Fairly Often	Sometimes	Fairly Often	Almost Never	Time to time, occasionally (1)	Occasionally (1)	A little, but it doesn't worry me (1)	Not very much(1)	Only occasionally (0)	Not very often (1)	Usually (1)	Sometimes (1)	Only a little (2)	As much as I always could (0)	I take just as much care as ever(0)	As much as I ever did (0)	Most of the time (0)	Sometimes (1)
2024/02/06 3:38:17 PM GMT+1	Yes	Non-academic	Permanent	Higher Diploma	Yoruba	Yes except on weekends	Registry	COAES	Teaching and research farm	No	Male	57	No	No	Never.	No	Sometimes	Fairly Often	Sometimes	Sometimes	Sometimes	Sometimes	Fairly Often	Fairly Often	Sometimes	Sometimes	Time to time, occasionally (1)	Occasionally (1)	Yes, but not too badly (2)	Not very much(1)	From time to time but not too (1) often	Not very often (1)	Usually (1)	Sometimes (1)	Not quite so much (1)	Not quite so much now (1)	I may not take quite as much care (1)	Rather less than I used to (1)	Sometimes (1)	Often (0)
2024/02/06 3:40:37 PM GMT+1	Yes	Non-academic	Permanent	HND	Yoruba	Yes including weekends	Directorate of Health Services			No	Female	54years	No	Yes	Never.	No	Never	Never	Sometimes	Very Often	Sometimes	Never	Fairly Often	Sometimes	Never	Never	Not at all (0)	Occasionally (1)	A little, but it doesn't worry me (1)	Not very much(1)	Only occasionally (0)	Not very often (1)	Usually (1)	Sometimes (1)	Not quite so much (1)	As much as I always could (0)	I don't take as much care as I should (2)	Definitely less than I used to (3)	Sometimes (1)	Often (0)
2024/02/06 7:53:26 PM GMT+1	Yes	Academic	Permanent	FWACS	Yoruba	No		COHES	M.B,B.S	No	Male	47	No	No	Never.	No	Sometimes	Never	Sometimes	Fairly Often	Very Often	Sometimes	Very often	Fairly Often	Almost Never	Almost Never	Time to time, occasionally (1)	Occasionally (1)	Not at all (0)	Not at all (0)	From time to time but not too (1) often	Not at all (0)	Usually (1)	Very often (2)	Definitely as much (0)	As much as I always could (0)	I take just as much care as ever(0)	As much as I ever did (0)	Most of the time (0)	Often (0)
2024/02/06 11:40:18 PM GMT+1	Yes	Academic	Permanent	PhD	Yoruba	No	Academic staff	COHES	Nursing	No	Male	64	No	No	Never.	No	Never	Never	Never	Very Often	Very Often	Never	Very often	Very Often	Never	Never	Not at all (0)	Not at all (0)	Not at all (0)	Not at all (0)	Only occasionally (0)	Not at all (0)	Definitely (0)	Not at all (0)	Definitely as much (0)	As much as I always could (0)	I take just as much care as ever(0)	As much as I ever did (0)	Most of the time (0)	Often (0)
2024/02/07 9:38:58 AM GMT+1	Yes	Non-academic	Permanent	First degree	Yoruba	Yes including weekends		COAES	PHYSICS PROGRAMME	No	Female	30YEARS	No	No	Never.	No	Sometimes	Almost Never	Sometimes	Fairly Often	Fairly Often	Sometimes	Fairly Often	Sometimes	Almost Never	Almost Never	Time to time, occasionally (1)	Occasionally (1)	Yes, but not too badly (2)	Not very much(1)	Only occasionally (0)	Not very often (1)	Definitely (0)	Not at all (0)	Not quite so much (1)	Not quite so much now (1)	I take just as much care as ever(0)	As much as I ever did (0)	Most of the time (0)	Sometimes (1)
2024/02/07 9:53:56 AM GMT+1	Yes	Non-academic	Permanent	First degree	Yoruba	No		COHES	Medical laboratory science	No	Female	34	No	No	Current.	No	Sometimes	Sometimes	Sometimes	Sometimes	Very Often	Sometimes	Sometimes	Sometimes	Never	Never	Not at all (0)	Occasionally (1)	Not at all (0)	Not at all (0)	A lot of the time (2)	Not very often (1)	Not often (2)	Nearly all of the time (3)	Not at all (3)	Not at all (3)	I don't take as much care as I should (2)	Hardly at all (2)	Most of the time (0)	Often (0)
2024/02/07 11:05:52 AM GMT+1	Yes	Non-academic	Permanent	Masters	Yoruba	Yes except on weekends	Directorate of Health Services		Hospital	No	Female	58years	No	No	Never.	No	Sometimes	Never	Sometimes	Very Often	Never	Never	Very often	Never	Never	Sometimes	Not at all (0)	Not at all (0)	Not at all (0)	Not at all (0)	Only occasionally (0)	Not at all (0)	Definitely (0)	Not at all (0)	Definitely as much (0)	As much as I always could (0)	I take just as much care as ever(0)	As much as I ever did (0)	Most of the time (0)	Often (0)
2024/02/07 2:39:14 PM GMT+1	Yes	Non-academic	Permanent	First degree	Yoruba	Yes except on weekends	Directorate of Student Support Services	Directorate's of Students Support Services		No	Female	52	No	No	Never.	No	Sometimes	Sometimes	Sometimes	Very Often	Sometimes	Sometimes	Sometimes	Sometimes	Sometimes	Sometimes	Most of the time (3)	Not at all (0)	Not at all (0)	Not at all (0)	Only occasionally (0)	Not at all (0)	Definitely (0)	Not at all (0)	Only a little (2)	Not quite so much now (1)	I take just as much care as ever(0)	As much as I ever did (0)	Most of the time (0)	Sometimes (1)
2024/02/08 12:29:42 PM GMT+1	Yes	Non-academic	Permanent	First degree	Yoruba	Yes including weekends	Registry		HUMAN RESOURCES AND DEVELOPMENT UNIT	No	Female	41 years	No	No	Never.	No	Sometimes	Sometimes	Very Often	Very Often	Very Often	Sometimes	Fairly Often	Sometimes	Sometimes	Sometimes	Time to time, occasionally (1)	Not at all (0)	Not at all (0)	Not at all (0)	Only occasionally (0)	Not at all (0)	Definitely (0)	Sometimes (1)	Not quite so much (1)	As much as I always could (0)	I take just as much care as ever(0)	As much as I ever did (0)	Most of the time (0)	Often (0)
2024/02/08 1:51:08 PM GMT+1	Yes	Non-academic	Contract	Fellow of the Association of National Accountants of Nigeria [ANAN]Ass	Yoruba	Yes except on weekends	Bursary	Bowen Hospital		No	Female	61	No	Yes	Never.	No	Never	Never	Fairly Often	Very Often	Fairly Often	Almost Never	Very often	Fairly Often	Never	Almost Never	Time to time, occasionally (1)	Occasionally (1)	A little, but it doesn't worry me (1)	Not very much(1)	From time to time but not too (1) often	Not very often (1)	Usually (1)	Not at all (0)	Definitely as much (0)	As much as I always could (0)	I take just as much care as ever(0)	As much as I ever did (0)	Most of the time (0)	Sometimes (1)
2024/02/08 4:44:01 PM GMT+1	Yes	Non-academic	Permanent	Masters	Yoruba	Yes including weekends	Directorate of Student Support Services		DSSS	No	Male	39	No	No	Never.	No	Fairly Often	Never	Fairly Often	Very Often	Very Often	Never	Very often	Very Often	Never	Never	Not at all (0)	Not at all (0)	Not at all (0)	Not at all (0)	Only occasionally (0)	Not at all (0)	Definitely (0)	Not at all (0)	Definitely as much (0)	As much as I always could (0)	I take just as much care as ever(0)	Option 5	Most of the time (0)	Often (0)
2024/02/08 5:54:54 PM GMT+1	Yes	Non-academic	Permanent	First degree	Yoruba	Yes including weekends	Directorate of Health Services		Hospital	No	Female	35 years	No	No	Never.	No	Sometimes	Very often	Very Often	Sometimes	Sometimes	Very often	Sometimes	Almost Never	Very often	Very Often	A lot of the time (2)	Very often (3)	Very definitely and quite badly (3)	Very much indeed (3)	A great deal of the time (3)	Very often indeed (3)	Definitely (0)	Nearly all of the time (3)	Not quite so much (1)	Not quite so much now (1)	I may not take quite as much care (1)	Rather less than I used to (1)	Not often (2)	Sometimes (1)
2024/02/08 6:25:48 PM GMT+1	Yes	Academic	Temporary	First degree	Yoruba	Yes except on weekends			BUALP	Yes	Female	26/12/2023	No	No	Never.	No	Sometimes	Never	Sometimes	Fairly Often	Very Often	Sometimes	Very often	Sometimes	Fairly Often	Almost Never	Time to time, occasionally (1)	Not at all (0)	A little, but it doesn't worry me (1)	Not very much(1)	Only occasionally (0)	Not very often (1)	Usually (1)	Sometimes (1)	Not quite so much (1)	Not quite so much now (1)	I may not take quite as much care (1)	Option 5	Sometimes (1)	Sometimes (1)
2024/02/08 6:34:53 PM GMT+1	Yes	Academic	Permanent	PhD	Yoruba	Yes except on weekends	Biochemistry	COAES	Biochemistry	No	Female	46	No	No	Never.	No	Fairly Often	Sometimes	Sometimes	Sometimes	Sometimes	Sometimes	Sometimes	Sometimes	Fairly Often	Sometimes	Time to time, occasionally (1)	Not at all (0)	Not at all (0)	Not at all (0)	Only occasionally (0)	Not at all (0)	Definitely (0)	Sometimes (1)	Not quite so much (1)	As much as I always could (0)	I take just as much care as ever(0)	As much as I ever did (0)	Most of the time (0)	Often (0)
2024/02/09 12:51:46 AM GMT+1	Yes	Academic	Permanent	PhD	Yoruba	Yes including weekends	Directorate of Quality Assurance	COMSS	Sociology	No	Male	60	No	Yes	Never.	No	Never	Sometimes	Sometimes	Very Often	Very Often	Never	Very often	Very Often	Never	Never	Time to time, occasionally (1)	Not at all (0)	Not at all (0)	Not at all (0)	Only occasionally (0)	Not at all (0)	Usually (1)	Not at all (0)	Definitely as much (0)	As much as I always could (0)	I take just as much care as ever(0)	As much as I ever did (0)	Most of the time (0)	Often (0)
2024/02/09 7:41:22 AM GMT+1	Yes	Non-academic	Permanent	First degree	Yoruba	Yes including weekends	Directorate of Student Support Services	Dsss		No	Male	49	No	No	Never.	No	Never	Never	Sometimes	Very Often	Sometimes	Never	Very often	Never	Never	Sometimes	Not at all (0)	Not at all (0)	Not at all (0)	Not at all (0)	Only occasionally (0)	Not at all (0)	Definitely (0)	Not at all (0)	Definitely as much (0)	As much as I always could (0)	I take just as much care as ever(0)	As much as I ever did (0)	Most of the time (0)	Often (0)
2024/02/09 9:47:24 AM GMT+1	Yes	Non-academic	Permanent	First degree	Yoruba	Yes including weekends	Directorate of Student Support Services		DSSS	No	Female	46	No	No	Never.	No	Never	Never	Sometimes	Sometimes	Never	Never	Very often	Very Often	Never	Sometimes	Not at all (0)	Not at all (0)	A little, but it doesn't worry me (1)	Not very much(1)	Only occasionally (0)	Not very often (1)	Not at all (3)	Not at all (0)	Definitely as much (0)	As much as I always could (0)	I take just as much care as ever(0)	As much as I ever did (0)	Not often (2)	Sometimes (1)
2024/02/09 9:50:12 AM GMT+1	Yes	Non-academic	Permanent	Masters	Yoruba	Yes except on weekends	Directorate of Student Support Services	DSSS	Female hostel	No	Female	56	No	No	Never.	No	Sometimes	Never	Sometimes	Almost Never	Sometimes	Never	Sometimes	Never	Never	Never	Not at all (0)	Not at all (0)	Not at all (0)	Not at all (0)	Only occasionally (0)	Not at all (0)	Definitely (0)	Not at all (0)	Definitely as much (0)	As much as I always could (0)	I take just as much care as ever(0)	As much as I ever did (0)	Most of the time (0)	Sometimes (1)
2024/02/09 12:51:05 PM GMT+1	Yes	Non-academic	Permanent	Masters	Yoruba	Yes including weekends	Chaplaincy	Chaplaincy	Chaplaincy	Yes	Female	54years	No	No	Never.	No	Fairly Often	Very often	Sometimes	Fairly Often	Fairly Often	Very often	Fairly Often	Sometimes	Sometimes	Sometimes	Time to time, occasionally (1)	Not at all (0)	A little, but it doesn't worry me (1)	Not very much(1)	Only occasionally (0)	Not very often (1)	Usually (1)	Sometimes (1)	Not quite so much (1)	Not quite so much now (1)	Definitely (3)	Definitely less than I used to (3)	Sometimes (1)	Sometimes (1)
2024/02/09 4:06:33 PM GMT+1	Yes	Non-academic	Permanent	First degree	Yoruba	Yes including weekends	Directorate of Student Support Services	Hostel	Directorate of Students Support Services	No	Female	34 years	No	No	Never.	Yes	Sometimes	Fairly Often	Fairly Often	Almost Never	Almost Never	Sometimes	Sometimes	Sometimes	Fairly Often	Sometimes	Most of the time (3)	Occasionally (1)	Yes, but not too badly (2)	Quite a lot (2)	A lot of the time (2)	Not very often (1)	Not often (2)	Very often (2)	Only a little (2)	Not quite so much now (1)	I don't take as much care as I should (2)	Definitely less than I used to (3)	Sometimes (1)	Sometimes (1)
2024/02/09 4:16:57 PM GMT+1	Yes	Non-academic	Permanent	First degree	Yoruba	Yes including weekends	Directorate of Student Support Services		DSSS	No	Female	34 years old	No	No	Never.	No	Sometimes	Fairly Often	Fairly Often	Almost Never	Almost Never	Sometimes	Sometimes	Almost Never	Fairly Often	Fairly Often	A lot of the time (2)	Occasionally (1)	Yes, but not too badly (2)	Quite a lot (2)	A lot of the time (2)	Not very often (1)	Not often (2)	Very often (2)	Not quite so much (1)	Not quite so much now (1)	I don't take as much care as I should (2)	Rather less than I used to (1)	Sometimes (1)	Not often (2)
2024/02/12 2:49:00 PM GMT+1	Yes	Non-academic	Permanent	Masters	Yoruba	Yes including weekends	Registry	COCCS		No	Male	50	No	No	Never.	No	Sometimes	Sometimes	Sometimes	Fairly Often	Fairly Often	Sometimes	Fairly Often	Fairly Often	Sometimes	Sometimes	Time to time, occasionally (1)	Occasionally (1)	Yes, but not too badly (2)	Not very much(1)	From time to time but not too (1) often	Not very often (1)	Usually (1)	Very often (2)	Definitely as much (0)	As much as I always could (0)	I take just as much care as ever(0)	Rather less than I used to (1)	Sometimes (1)	Sometimes (1)
2024/02/12 7:11:04 PM GMT+1	Yes	Non-academic	Permanent		Yoruba	Yes including weekends	Directorate of Health Services		Directorate of health services	No	Female	35	No	No	Never.	No	Sometimes	Sometimes	Fairly Often	Fairly Often	Fairly Often	Sometimes	Fairly Often	Fairly Often	Almost Never	Sometimes	Time to time, occasionally (1)	Not at all (0)	Not at all (0)	Not at all (0)	From time to time but not too (1) often	Not at all (0)	Usually (1)	Sometimes (1)	Definitely as much (0)	As much as I always could (0)	I take just as much care as ever(0)	As much as I ever did (0)	Most of the time (0)	Sometimes (1)
2024/02/12 7:44:45 PM GMT+1	Yes	Academic	Permanent	PhD	Yoruba	No		COHES	Nursing	No	Male	39	No	No	Never.	No	Sometimes	Almost Never	Sometimes	Very Often	Fairly Often	Sometimes	Sometimes	Very Often	Almost Never	Fairly Often	Time to time, occasionally (1)	Occasionally (1)	Not at all (0)	Not at all (0)	Only occasionally (0)	Not at all (0)	Definitely (0)	Not at all (0)	Definitely as much (0)	As much as I always could (0)	I take just as much care as ever(0)	As much as I ever did (0)	Most of the time (0)	Sometimes (1)
2024/02/12 7:48:16 PM GMT+1	Yes	Academic	Permanent	Masters	Yoruba	No	Academic	COHES		No	Male	40	Yes	No	Never.	No	Almost Never	Never	Never	Very Often	Fairly Often	Sometimes	Very often	Very Often	Never	Never	Not at all (0)	Not at all (0)	Not at all (0)	Not at all (0)	Only occasionally (0)	Not at all (0)	Definitely (0)	Not at all (0)	Not quite so much (1)	As much as I always could (0)	I take just as much care as ever(0)	Rather less than I used to (1)	Most of the time (0)	Often (0)
2024/02/12 7:51:48 PM GMT+1	Yes	Non-academic	Permanent	First degree	Yoruba	Yes including weekends	Registry			No	Female	54	No	Yes	Never.	No	Sometimes	Sometimes	Fairly Often	Sometimes	Sometimes	Sometimes	Fairly Often	Fairly Often	Sometimes	Fairly Often	Time to time, occasionally (1)	Not at all (0)	Not at all (0)	Not at all (0)	Only occasionally (0)	Not at all (0)	Definitely (0)	Sometimes (1)	Definitely as much (0)	As much as I always could (0)	I take just as much care as ever(0)	As much as I ever did (0)	Most of the time (0)	Sometimes (1)
2024/02/12 8:47:28 PM GMT+1	Yes	Academic	Contract	PhD	Yoruba	No	Directorate of Health Services	COHES		No	Female	64	No	No	Never.	No	Sometimes	Almost Never	Very Often	Sometimes	Fairly Often	Sometimes	Very often	Very Often	Almost Never	Almost Never	Time to time, occasionally (1)	Occasionally (1)	A little, but it doesn't worry me (1)	Quite a lot (2)	Only occasionally (0)	Not very often (1)	Definitely (0)	Sometimes (1)	Not quite so much (1)	As much as I always could (0)	I take just as much care as ever(0)	As much as I ever did (0)	Most of the time (0)	Often (0)
2024/02/12 8:50:26 PM GMT+1	Yes	Non-academic	Permanent	First degree	Yoruba	Yes including weekends	Directorate of Health Services	COHES	Hospital/Nursing	Yes	Female	36years	No	No	Never.	No	Sometimes	Almost Never	Sometimes	Fairly Often	Sometimes	Almost Never	Sometimes	Fairly Often	Almost Never	Sometimes	Time to time, occasionally (1)	Occasionally (1)	A little, but it doesn't worry me (1)	Not very much(1)	From time to time but not too (1) often	Not very often (1)	Usually (1)	Sometimes (1)	Not quite so much (1)	Not quite so much now (1)	I may not take quite as much care (1)	As much as I ever did (0)	Most of the time (0)	Sometimes (1)
2024/02/12 8:53:46 PM GMT+1	Yes	Non-academic	Permanent	Registered Nurse/Midwife	Yoruba	No	Directorate of Health Services	COHES	Hospital	No	Female	57yrs	No	No	Never.	No	Fairly Often	Fairly Often	Fairly Often	Fairly Often	Fairly Often	Sometimes	Very often	Sometimes	Almost Never	Almost Never	Time to time, occasionally (1)	Occasionally (1)	A little, but it doesn't worry me (1)	Not very much(1)	Only occasionally (0)	Not very often (1)	Usually (1)	Sometimes (1)	Not quite so much (1)	As much as I always could (0)	I take just as much care as ever(0)	As much as I ever did (0)	Sometimes (1)	Often (0)
2024/02/12 9:44:01 PM GMT+1	Yes	Non-academic	Permanent	First degree	Yoruba	Yes including weekends	Directorate of Health Services		Hospital	No	Female	45	No	No	Never.	No	Almost Never	Almost Never	Sometimes	Very Often	Fairly Often	Almost Never	Fairly Often	Fairly Often	Sometimes	Almost Never	Time to time, occasionally (1)	Occasionally (1)	Not at all (0)	Not at all (0)	Only occasionally (0)	Not at all (0)	Usually (1)	Sometimes (1)	Not quite so much (1)	As much as I always could (0)	I take just as much care as ever(0)	As much as I ever did (0)	Most of the time (0)	Often (0)
2024/02/12 9:46:09 PM GMT+1	Yes	Non-academic	Permanent	First degree	Yoruba	Yes including weekends	Directorate of Health Services	COHES	Nursing	No	Female	45years	No	No	Never.	No	Never	Never	Sometimes	Sometimes	Sometimes	Never	Sometimes	Never	Never	Never	Not at all (0)	Not at all (0)	Not at all (0)	Not at all (0)	Only occasionally (0)	Not at all (0)	Definitely (0)	Not at all (0)	Definitely as much (0)	As much as I always could (0)	I take just as much care as ever(0)	As much as I ever did (0)	Most of the time (0)	Often (0)
2024/02/13 5:21:19 AM GMT+1	Yes	Academic	Permanent	Masters	Yoruba	No	Directorate of Health Services	COHES	Nursing	Yes	Female	33	No	No	Never.	No	Almost Never	Never	Sometimes	Very Often	Very Often	Never	Very often	Fairly Often	Almost Never	Almost Never	Time to time, occasionally (1)	Not at all (0)	Not at all (0)	Not at all (0)	A lot of the time (2)	Not at all (0)	Definitely (0)	Sometimes (1)	Definitely as much (0)	As much as I always could (0)	I take just as much care as ever(0)	Definitely less than I used to (3)	Most of the time (0)	Sometimes (1)
2024/02/13 8:46:36 AM GMT+1	Yes	Non-academic	Permanent	First degree	Yoruba	Yes except on weekends	Directorate of Health Services	COHES	Nursing	No	Female	28	No	No	Never.	No	Sometimes	Fairly Often	Sometimes	Sometimes	Sometimes	Almost Never	Almost Never	Sometimes	Sometimes	Sometimes	Time to time, occasionally (1)	Not at all (0)	Not at all (0)	Not at all (0)	A lot of the time (2)	Not very often (1)	Usually (1)	Sometimes (1)	Not quite so much (1)	As much as I always could (0)	I take just as much care as ever(0)	As much as I ever did (0)	Sometimes (1)	Sometimes (1)
2024/02/13 8:57:44 AM GMT+1	Yes	Academic	Permanent	PhD	Yoruba	No		COLBS		No	Male	50	No	Yes	Never.	No	Sometimes	Sometimes	Sometimes	Sometimes	Sometimes	Sometimes	Fairly Often	Sometimes	Sometimes	Sometimes	Time to time, occasionally (1)	Occasionally (1)	A little, but it doesn't worry me (1)	Not very much(1)	Only occasionally (0)	Not very often (1)	Usually (1)	Sometimes (1)	Not quite so much (1)	Not quite so much now (1)	I take just as much care as ever(0)	As much as I ever did (0)	Most of the time (0)	Often (0)
2024/02/13 10:14:20 AM GMT+1	Yes	Non-academic	Permanent	First degree	Mambilla	Yes including weekends	Directorate of Health Services		Hospital	Yes	Female	45	No	Yes	Never.	No	Sometimes	Sometimes	Fairly Often	Very Often	Very Often	Almost Never	Almost Never	Very Often	Almost Never	Almost Never	Time to time, occasionally (1)	Not at all (0)	A little, but it doesn't worry me (1)	Not at all (0)	Only occasionally (0)	Not very often (1)	Definitely (0)	Sometimes (1)	Definitely as much (0)	As much as I always could (0)	I take just as much care as ever(0)	Option 5	Most of the time (0)	Often (0)
2024/02/14 4:34:01 AM GMT+1	Yes	Non-academic	Permanent		Yoruba	No	Directorate of Estate Management	COHES		No	Female	55	No	No	Never.	No	Sometimes	Sometimes	Sometimes	Sometimes	Sometimes	Sometimes	Sometimes	Fairly Often	Fairly Often	Fairly Often	Time to time, occasionally (1)	Occasionally (1)	A little, but it doesn't worry me (1)	Not very much(1)	From time to time but not too (1) often	Not very often (1)	Usually (1)	Sometimes (1)	Not quite so much (1)	Not quite so much now (1)	I may not take quite as much care (1)	Rather less than I used to (1)	Sometimes (1)	Sometimes (1)
2024/02/14 9:21:44 AM GMT+1	Yes	Non-academic	Permanent		Technician	Yes including weekends	Directorate of Health Services	Directorate of Health services	Records/Hospital	Yes	Female	43 years	No	No	Never.	No	Sometimes	Never	Sometimes	Sometimes	Sometimes	Sometimes	Almost Never	Almost Never	Almost Never	Sometimes	Not at all (0)	Not at all (0)	Not at all (0)	Not at all (0)	Only occasionally (0)	Not at all (0)	Definitely (0)	Not at all (0)	Definitely as much (0)	As much as I always could (0)	I take just as much care as ever(0)	Definitely less than I used to (3)	Sometimes (1)	Sometimes (1)
2024/02/16 2:11:20 PM GMT+1	Yes	Non-academic	Permanent	First degree	Yoruba	Oluponna	Registry	COLAW		Yes	Female	54	No	No	Never.	No	Sometimes	Sometimes	Sometimes	Sometimes	Sometimes	Never	Very often	Very Often	Never	Never	Not at all (0)	Not at all (0)	Not at all (0)	Not at all (0)	Only occasionally (0)	Not at all (0)	Usually (1)	Not at all (0)	Definitely as much (0)	As much as I always could (0)	I take just as much care as ever(0)	As much as I ever did (0)	Most of the time (0)	Often (0)
2024/02/16 2:12:50 PM GMT+1	Yes	Academic	Temporary	Masters	Yoruba	Yes including weekends		COMSS	Economics	Yes	Female	32	No	No	Never.	No	Almost Never	Fairly Often	Fairly Often	Very Often	Very Often	Very often	Fairly Often	Sometimes	Fairly Often	Almost Never	Time to time, occasionally (1)	Not at all (0)	Not at all (0)	Not at all (0)	Only occasionally (0)	Not at all (0)	Definitely (0)	Sometimes (1)	Not quite so much (1)	As much as I always could (0)	I may not take quite as much care (1)	As much as I ever did (0)	Most of the time (0)	Not often (2)
2024/02/16 2:35:22 PM GMT+1	Yes	Academic	Permanent	Masters	Eh	Ejagham		COLAW	Private and Commercial Law	Yes	Male	35	No	No	Never.	No	Sometimes	Sometimes	Sometimes	Fairly Often	Fairly Often	Sometimes	Sometimes	Fairly Often	Sometimes	Sometimes	Time to time, occasionally (1)	Occasionally (1)	A little, but it doesn't worry me (1)	Not very much(1)	From time to time but not too (1) often	Not very often (1)	Usually (1)	Sometimes (1)	Not quite so much (1)	As much as I always could (0)	I may not take quite as much care (1)	As much as I ever did (0)	Sometimes (1)	Sometimes (1)
2024/02/16 3:42:15 PM GMT+1	Yes	Academic	Permanent	Masters	Edo	Yes except on weekends	Library	Library	Library	No	Female	52	No	No	Never.	No	Sometimes	Sometimes	Sometimes	Sometimes	Sometimes	Fairly Often	Fairly Often	Sometimes	Sometimes	Fairly Often	A lot of the time (2)	Not at all (0)	Not at all (0)	Not very much(1)	From time to time but not too (1) often	Not at all (0)	Not at all (3)	Very often (2)	Not quite so much (1)	Not quite so much now (1)	I don't take as much care as I should (2)	As much as I ever did (0)	Sometimes (1)	Not often (2)
2024/02/16 5:26:53 PM GMT+1	Yes	Academic	Permanent	PhD	Yoruba	Yes including weekends	COAES	COAES	Microbiology	No	Male	56	No	No	Never.	No	Sometimes	Sometimes	Sometimes	Fairly Often	Fairly Often	Sometimes	Sometimes	Fairly Often	Sometimes	Sometimes	Time to time, occasionally (1)	Occasionally (1)	Yes, but not too badly (2)	Not very much(1)	From time to time but not too (1) often	Not very often (1)	Usually (1)	Sometimes (1)	Definitely as much (0)	As much as I always could (0)	I may not take quite as much care (1)	As much as I ever did (0)	Most of the time (0)	Often (0)
2024/02/17 6:22:07 AM GMT+1	Yes	Non-academic	Permanent	First degree	Yoruba	No	Directorate of Health Services	COHES	Nursing science	No	Female	29years	No	No	Never.	No	Almost Never	Almost Never	Sometimes	Very Often	Sometimes	Sometimes	Very often	Fairly Often	Almost Never	Fairly Often	Not at all (0)	Not at all (0)	Not at all (0)	Not very much(1)	Only occasionally (0)	Not at all (0)	Not at all (3)	Not at all (0)	Definitely as much (0)	As much as I always could (0)	I take just as much care as ever(0)	As much as I ever did (0)	Most of the time (0)	Often (0)
2024/02/17 7:35:07 AM GMT+1	Yes	Non-academic	Permanent	First degree	Yoruba	No	Library	COHES	Medical library	No	Male	33	No	No	Never.	No	Sometimes	Almost Never	Sometimes	Fairly Often	Fairly Often	Almost Never	Sometimes	Fairly Often	Almost Never	Almost Never	Not at all (0)	Not at all (0)	A little, but it doesn't worry me (1)	Not very much(1)	From time to time but not too (1) often	Not at all (0)	Not at all (3)	Not at all (0)	Definitely as much (0)	As much as I always could (0)	I take just as much care as ever(0)	As much as I ever did (0)	Most of the time (0)	Often (0)
2024/02/18 2:14:47 PM GMT+1	Yes	Academic	Permanent	PhD	Nembe	Yes including weekends		COAES	Biochemistry	No	Male	50+	No	No	Never.	No	Sometimes	Sometimes	Sometimes	Fairly Often	Fairly Often	Sometimes	Fairly Often	Fairly Often	Sometimes	Sometimes	Time to time, occasionally (1)	Occasionally (1)	Not at all (0)	Not very much(1)	Only occasionally (0)	Not very often (1)	Usually (1)	Sometimes (1)	Not quite so much (1)	As much as I always could (0)	I take just as much care as ever(0)	As much as I ever did (0)	Most of the time (0)	Often (0)
2024/02/19 9:25:07 AM GMT+1	Yes	Academic	Permanent	PhD	Yoruba	Yes including weekends		COAES	Industrial Chemistry	No	Male	51	No	No	Never.	No	Sometimes	Never	Sometimes	Never	Fairly Often	Sometimes	Sometimes	Sometimes	Sometimes	Fairly Often	Time to time, occasionally (1)	Not at all (0)	A little, but it doesn't worry me (1)	Not very much(1)	Only occasionally (0)	Not at all (0)	Definitely (0)	Sometimes (1)	Definitely as much (0)	As much as I always could (0)	I take just as much care as ever(0)	As much as I ever did (0)	Sometimes (1)	Sometimes (1)
2024/02/19 1:19:37 PM GMT+1	Yes	Academic	Permanent	PhD	Yoruba	Yes including weekends	Microbiology	COAES	Microbiology	No	Female	45	No	No	Never.	No	Sometimes	Sometimes	Sometimes	Sometimes	Sometimes	Almost Never	Almost Never	Sometimes	Never	Almost Never	Not at all (0)	Not at all (0)	A little, but it doesn't worry me (1)	Not at all (0)	A lot of the time (2)	Not very often (1)	Usually (1)	Sometimes (1)	Definitely as much (0)	As much as I always could (0)	I take just as much care as ever(0)	As much as I ever did (0)	Most of the time (0)	Often (0)
2024/02/19 1:22:34 PM GMT+1	Yes	Academic	Permanent	PhD	Yoruba	Yes including weekends		COAES	Pure and Applied Biology	No	Female	38	No	No	Never.	No	Sometimes	Fairly Often	Sometimes	Almost Never	Fairly Often	Almost Never	Fairly Often	Fairly Often	Sometimes	Sometimes	Not at all (0)	Not at all (0)	Not at all (0)	Not at all (0)	From time to time but not too (1) often	Not at all (0)	Usually (1)	Sometimes (1)	Not quite so much (1)	Not quite so much now (1)	I may not take quite as much care (1)	Rather less than I used to (1)	Sometimes (1)	Not often (2)
2024/02/19 1:39:42 PM GMT+1	Yes	Non-academic	Permanent	First degree	Yoruba	Yes including weekends	Library	Library	Systems unit	Yes	Male	38	No	No	Former	No	Sometimes	Fairly Often	Very Often	Fairly Often	Sometimes	Almost Never	Very often	Sometimes	Almost Never	Very Often	Time to time, occasionally (1)	Occasionally (1)	Yes, but not too badly (2)	Quite a lot (2)	A lot of the time (2)	Not very often (1)	Not often (2)	Nearly all of the time (3)	Only a little (2)	Definitely not so much now (2)	I don't take as much care as I should (2)	Hardly at all (2)	Most of the time (0)	Sometimes (1)
2024/02/19 1:40:12 PM GMT+1	Yes	Academic	Permanent	PhD	Yoruba	No	Timetable committee	COAES		No	Male	42	No	No	Never.	No	Never	Never	Sometimes	Sometimes	Sometimes	Sometimes	Sometimes	Sometimes	Sometimes	Never	Time to time, occasionally (1)	Occasionally (1)	A little, but it doesn't worry me (1)	Not at all (0)	Only occasionally (0)	Not very often (1)	Not often (2)	Sometimes (1)	Only a little (2)	Not quite so much now (1)	I may not take quite as much care (1)	As much as I ever did (0)	Sometimes (1)	Sometimes (1)
2024/02/19 1:49:25 PM GMT+1	Yes	Non-academic	Permanent	Masters	Yoruba	Yes including weekends	Registry	HR & D	HR&D Unit	Yes	Female	36	No	No	Never.	No	Fairly Often	Fairly Often	Very Often	Sometimes	Very Often	Fairly Often	Sometimes	Sometimes	Very often	Sometimes	A lot of the time (2)	Quite often (2)	A little, but it doesn't worry me (1)	Not at all (0)	Only occasionally (0)	Quite often (2)	Definitely (0)	Sometimes (1)	Definitely as much (0)	As much as I always could (0)	I may not take quite as much care (1)	As much as I ever did (0)	Most of the time (0)	Often (0)
2024/02/19 2:03:09 PM GMT+1	Yes	Non-academic	Permanent	N .C E Older	Yoruba	Yes including weekends	Directorate of Health Services	Hospital	Records Unit	No	Female	49years	No	No	Never.	No	Fairly Often	Very often	Sometimes	Very Often	Never	Sometimes	Sometimes	Very Often	Never	Sometimes	Most of the time (3)	Not at all (0)	Very definitely and quite badly (3)	Not very much(1)	Only occasionally (0)	Not very often (1)	Not often (2)	Sometimes (1)	Definitely as much (0)	Definitely not so much now (2)	I don't take as much care as I should (2)	As much as I ever did (0)	Most of the time (0)	Sometimes (1)
2024/02/19 2:19:47 PM GMT+1	Yes	Non-academic	Permanent	First degree	Yoruba	Yes including weekends	Directorate of Student Support Services	DSSS	DSSS	No	Male	48	No	No	Never.	No	Never	Never	Never	Never	Never	Never	Never	Never	Never	Never	Not at all (0)	Not at all (0)	Not at all (0)	Not at all (0)	Only occasionally (0)	Not at all (0)	Not at all (3)	Not at all (0)	Only a little (2)	Not quite so much now (1)	Definitely (3)	Option 5	Not at all (3)	Often (0)
2024/02/19 2:39:19 PM GMT+1	Yes	Non-academic	Permanent	First degree	Yoruba	Yes including weekends	Directorate of Student Support Services		Dsss	Yes	Male	41	Yes	No	Never.	No	Sometimes	Sometimes	Sometimes	Very Often	Very Often	Sometimes	Very often	Sometimes	Sometimes	Sometimes	Not at all (0)	Not at all (0)	A little, but it doesn't worry me (1)	Not at all (0)	From time to time but not too (1) often	Not very often (1)	Definitely (0)	Sometimes (1)	Not at all (3)	As much as I always could (0)	I take just as much care as ever(0)	As much as I ever did (0)	Most of the time (0)	Often (0)
2024/02/19 2:44:28 PM GMT+1	Yes	Non-academic	Permanent	Masters	Yoruba	Yes including weekends	VC 's Office	Registry	VCs office	Yes	Female	49	No	No	Never.	No	Sometimes	Sometimes	Sometimes	Very Often	Very Often	Sometimes	Very often	Very Often	Almost Never	Sometimes	Not at all (0)	Not at all (0)	Not at all (0)	Not very much(1)	Only occasionally (0)	Not at all (0)	Definitely (0)	Not at all (0)	Not quite so much (1)	As much as I always could (0)	I take just as much care as ever(0)	As much as I ever did (0)	Most of the time (0)	Often (0)
2024/02/19 3:16:02 PM GMT+1	Yes	Non-academic	Permanent	Masters	Yoruba	Yes including weekends	Internal Audit		Internal Audit	No	Female	40	No	No	Never.	Yes	Fairly Often	Very often	Sometimes	Very Often	Sometimes	Very often	Fairly Often	Sometimes	Very often	Sometimes	Time to time, occasionally (1)	Occasionally (1)	A little, but it doesn't worry me (1)	Quite a lot (2)	A great deal of the time (3)	Very often indeed (3)	Usually (1)	Very often (2)	Only a little (2)	Definitely not so much now (2)	I may not take quite as much care (1)	Hardly at all (2)	Sometimes (1)	Sometimes (1)
2024/02/19 3:22:08 PM GMT+1	Yes	Non-academic	Permanent	Masters	Yoruba	Yes including weekends			Library	No	Female	40	No	No	Never.	No	Never	Never	Never	Never	Never	Never	Never	Very Often	Never	Fairly Often	Not at all (0)	Not at all (0)	Not at all (0)	Not at all (0)	Only occasionally (0)	Not very often (1)	Definitely (0)	Not at all (0)	Not quite so much (1)	As much as I always could (0)	I don't take as much care as I should (2)	As much as I ever did (0)	Most of the time (0)	Often (0)
2024/02/19 3:41:10 PM GMT+1	Yes	Non-academic	Permanent	First degree	Yoruba	Yes including weekends	Bursary	BURSARY	MR. KOLAWOLE BABATUNDE	No	Male	39	No	No	Never.	No	Sometimes	Sometimes	Almost Never	Fairly Often	Fairly Often	Almost Never	Fairly Often	Fairly Often	Very often	Very Often	Most of the time (3)	Occasionally (1)	Yes, but not too badly (2)	Very much indeed (3)	A great deal of the time (3)	Quite often (2)	Not often (2)	Sometimes (1)	Only a little (2)	Definitely not so much now (2)	I may not take quite as much care (1)	Definitely less than I used to (3)	Sometimes (1)	Often (0)
2024/02/19 3:41:20 PM GMT+1	Yes	Non-academic	Permanent	Masters	Yoruba	Yes including weekends	Registry		Student Support Services	Yes	Male	25	No	No	Never.	No	Very Often	Very often	Very Often	Sometimes	Almost Never	Fairly Often	Sometimes	Almost Never	Fairly Often	Very Often	Most of the time (3)	Quite often (2)	Very definitely and quite badly (3)	Very much indeed (3)	A great deal of the time (3)	Very often indeed (3)	Not often (2)	Nearly all of the time (3)	Only a little (2)	Definitely not so much now (2)	Definitely (3)	Hardly at all (2)	Not often (2)	Not often (2)
2024/02/19 3:44:28 PM GMT+1	Yes	Non-academic	Permanent	Masters	Yoruba	Yes including weekends	Registry	COHES		Yes	Male	53	No	Yes	Never.	No	Sometimes	Fairly Often	Sometimes	Sometimes	Sometimes	Sometimes	Sometimes	Fairly Often	Sometimes	Sometimes	Time to time, occasionally (1)	Not at all (0)	A little, but it doesn't worry me (1)	Not at all (0)	Only occasionally (0)	Not very often (1)	Usually (1)	Sometimes (1)	Not quite so much (1)	Not quite so much now (1)	I take just as much care as ever(0)	Rather less than I used to (1)	Sometimes (1)	Very seldom (3)
2024/02/19 4:06:48 PM GMT+1	Yes	Non-academic	Permanent	First degree	Yoruba	Yes including weekends	Bursary			No	Female	47	No	Yes	Never.	No	Sometimes	Sometimes	Fairly Often	Fairly Often	Sometimes	Fairly Often	Sometimes	Sometimes	Sometimes	Fairly Often	Most of the time (3)	Occasionally (1)	Not at all (0)	Quite a lot (2)	Only occasionally (0)	Not very often (1)	Usually (1)	Nearly all of the time (3)	Not quite so much (1)	Not quite so much now (1)	I take just as much care as ever(0)	As much as I ever did (0)	Most of the time (0)	Sometimes (1)
2024/02/19 5:38:55 PM GMT+1	Yes	Non-academic	Permanent	Masters		Yes including weekends	Registry		Registry/DAEC	No	Male	37	No	No	Never.	No	Sometimes	Fairly Often	Fairly Often	Sometimes	Sometimes	Sometimes	Sometimes	Sometimes	Sometimes	Sometimes	Time to time, occasionally (1)	Occasionally (1)	A little, but it doesn't worry me (1)	Not very much(1)	From time to time but not too (1) often	Not very often (1)	Usually (1)	Sometimes (1)	Not quite so much (1)	As much as I always could (0)	I take just as much care as ever(0)	As much as I ever did (0)	Most of the time (0)	Sometimes (1)
2024/02/19 5:46:41 PM GMT+1	Yes	Non-academic	Permanent	MLT	Yoruba	Yes including weekends	Directorate of Health Services	DHS	Hospital/Medical Laboratory Technician	No	Male	33	No	No	Never.	No	Sometimes	Almost Never	Sometimes	Fairly Often	Fairly Often	Almost Never	Fairly Often	Sometimes	Sometimes	Sometimes	Most of the time (3)	Not at all (0)	Not at all (0)	Not very much(1)	A lot of the time (2)	Not very often (1)	Usually (1)	Sometimes (1)	Definitely as much (0)	As much as I always could (0)	I take just as much care as ever(0)	As much as I ever did (0)	Sometimes (1)	Often (0)
2024/02/19 6:29:38 PM GMT+1	Yes	Academic	Permanent	PhD	Yoruba	Yes including weekends	Directorate of Educational Support Services	COAES	Pure and Applied Biology	No	Male	41	No	No	Never.	No	Sometimes	Sometimes	Sometimes	Fairly Often	Fairly Often	Sometimes	Fairly Often	Sometimes	Sometimes	Sometimes	Time to time, occasionally (1)	Not at all (0)	A little, but it doesn't worry me (1)	Not very much(1)	From time to time but not too (1) often	Not at all (0)	Usually (1)	Sometimes (1)	Not quite so much (1)	As much as I always could (0)	I take just as much care as ever(0)	Rather less than I used to (1)	Sometimes (1)	Often (0)
2024/02/19 7:55:29 PM GMT+1	Yes	Academic	Permanent	Masters	Yoruba	Yes including weekends	Directorate of Educational Support Services		BUALP	Yes	Female	36	No	No	Never.	No	Fairly Often	Sometimes	Very Often	Fairly Often	Sometimes	Fairly Often	Fairly Often	Almost Never	Fairly Often	Sometimes	A lot of the time (2)	Occasionally (1)	A little, but it doesn't worry me (1)	Very much indeed (3)	A lot of the time (2)	Quite often (2)	Not often (2)	Sometimes (1)	Not quite so much (1)	Not quite so much now (1)	I may not take quite as much care (1)	As much as I ever did (0)	Not often (2)	Not often (2)
2024/02/19 8:02:26 PM GMT+1	Yes	Academic	Temporary	Masters	Yoruba	Yes including weekends	Directorate of educational services	BUALP	BUALP	No	Female	29	No	No	Never.	No	Almost Never	Almost Never	Fairly Often	Sometimes	Sometimes	Fairly Often	Sometimes	Sometimes	Almost Never	Sometimes	Time to time, occasionally (1)	Occasionally (1)	Not at all (0)	Not at all (0)	From time to time but not too (1) often	Not at all (0)	Usually (1)	Sometimes (1)	Not quite so much (1)	As much as I always could (0)	I don't take as much care as I should (2)	As much as I ever did (0)	Most of the time (0)	Often (0)
2024/02/19 9:52:00 PM GMT+1	Yes	Non-academic	Permanent	First degree	Yoruba	Yes including weekends	VC 's Office			Yes	Female	42	No	No	Never.	Yes	Sometimes	Sometimes	Fairly Often	Sometimes	Sometimes	Fairly Often	Fairly Often	Sometimes	Sometimes	Almost Never	A lot of the time (2)	Occasionally (1)	A little, but it doesn't worry me (1)	Quite a lot (2)	From time to time but not too (1) often	Not at all (0)	Not often (2)	Very often (2)	Not quite so much (1)	As much as I always could (0)	I take just as much care as ever(0)	As much as I ever did (0)	Most of the time (0)	Often (0)
2024/02/20 8:28:33 AM GMT+1	Yes	Non-academic	Permanent	First degree	Yoruba	Yes including weekends	Directorate of Health Services	COHES	Nursing	Yes	Female	48	No	No	Never.	Yes	Never	Never	Sometimes	Very Often	Never	Never	Fairly Often	Sometimes	Never	Never	Not at all (0)	Not at all (0)	Not at all (0)	Not at all (0)	Only occasionally (0)	Not at all (0)	Usually (1)	Not at all (0)	Definitely as much (0)	As much as I always could (0)	I take just as much care as ever(0)	As much as I ever did (0)	Most of the time (0)	Often (0)
2024/02/20 8:57:29 AM GMT+1	Yes	Non-academic	Permanent	First degree	Yoruba	Yes including weekends	Registry	COAES	Agriculture/Laboratory/Animal Science and Fisheries Management	Yes	Female	49years	No	Yes	Never.	No	Sometimes	Very often	Sometimes	Very Often	Very Often	Almost Never	Very often	Fairly Often	Almost Never	Almost Never	Not at all (0)	Not at all (0)	Not at all (0)	Not at all (0)	Only occasionally (0)	Not at all (0)	Definitely (0)	Sometimes (1)	Not quite so much (1)	As much as I always could (0)	I take just as much care as ever(0)	As much as I ever did (0)	Most of the time (0)	Often (0)
2024/02/20 9:07:45 AM GMT+1	Yes	Non-academic	Permanent	ND	Yoruba	Yes including weekends	Registry	Registry	Human Resources and Development	B.Sc	Female	33	No	No	Never.	No	Never	Never	Sometimes	Never	Sometimes	Never	Never	Never	Never	Never	Not at all (0)	Not at all (0)	A little, but it doesn't worry me (1)	Not at all (0)	Only occasionally (0)	Not at all (0)	Definitely (0)	Sometimes (1)	Definitely as much (0)	As much as I always could (0)	I take just as much care as ever(0)	As much as I ever did (0)	Most of the time (0)	Very seldom (3)
2024/02/20 9:18:47 AM GMT+1	Yes	Non-academic	Permanent	Masters	Yoruba	Yes except on weekends	Bursary		Bursary	No	Male	48	No	No	Never.	No	Sometimes	Never	Almost Never	Very Often	Very Often	Almost Never	Very often	Very Often	Almost Never	Almost Never	Time to time, occasionally (1)	Not at all (0)	A little, but it doesn't worry me (1)	Not very much(1)	Only occasionally (0)	Not at all (0)	Not at all (3)	Not at all (0)	Not quite so much (1)	As much as I always could (0)	I take just as much care as ever(0)	As much as I ever did (0)	Most of the time (0)	Sometimes (1)
2024/02/20 9:23:01 AM GMT+1	Yes	Non-academic	Contract	Masters	Yoruba	No	Chaplaincy	COHES	Chaplaincy	No	Male	60yrs	No	No	Former	No	Sometimes	Sometimes	Sometimes	Fairly Often	Fairly Often	Almost Never	Fairly Often	Fairly Often	Almost Never	Almost Never	Time to time, occasionally (1)	Not at all (0)	Not at all (0)	Not very much(1)	Only occasionally (0)	Not at all (0)	Usually (1)	Not at all (0)	Not quite so much (1)	As much as I always could (0)	I take just as much care as ever(0)	As much as I ever did (0)	Most of the time (0)	Often (0)
2024/02/20 9:27:44 AM GMT+1	Yes	Non-academic	Permanent	HND	Yoruba	Yes including weekends	Directorate of Quality Assurance		Quality Assurance	No	Female	54	No	No	Never.	No	Very Often	Very often	Fairly Often	Fairly Often	Sometimes	Never	Fairly Often	Very Often	Almost Never	Almost Never	A lot of the time (2)	Not at all (0)	Not at all (0)	Not very much(1)	A lot of the time (2)	Not very often (1)	Usually (1)	Very often (2)	Not quite so much (1)	As much as I always could (0)	I take just as much care as ever(0)	Rather less than I used to (1)	Most of the time (0)	Sometimes (1)
2024/02/20 9:31:04 AM GMT+1	Yes	Non-academic	Permanent	First degree	Yoruba	Yes including weekends	Directorate of Academic Planning and Monitoring	DAPM	DAPM	Yes	Male	41	No	Yes	Never.	No	Sometimes	Sometimes	Fairly Often	Fairly Often	Sometimes	Fairly Often	Sometimes	Sometimes	Sometimes	Sometimes	A lot of the time (2)	Not at all (0)	A little, but it doesn't worry me (1)	Not very much(1)	A lot of the time (2)	Not very often (1)	Not often (2)	Very often (2)	Not quite so much (1)	As much as I always could (0)	I don't take as much care as I should (2)	Rather less than I used to (1)	Not often (2)	Sometimes (1)
2024/02/20 9:37:37 AM GMT+1	Yes	Academic	Permanent	PhD	Yoruba	Yes except on weekends		COMSS	Business Administration	No	Male	46	No	No	Never.	No	Never	Never	Never	Very Often	Fairly Often	Never	Fairly Often	Fairly Often	Never	Never	Not at all (0)	Not at all (0)	Not at all (0)	Not at all (0)	Only occasionally (0)	Not at all (0)	Definitely (0)	Not at all (0)	Not quite so much (1)	As much as I always could (0)	I may not take quite as much care (1)	As much as I ever did (0)	Sometimes (1)	Often (0)
2024/02/20 9:38:50 AM GMT+1	Yes	Non-academic	Permanent	First degree	Yoruba	No	Registry	COLBS	Provost's Office	No	Female	46	No	No	Never.	No	Sometimes	Almost Never	Almost Never	Fairly Often	Very Often	Almost Never	Fairly Often	Fairly Often	Almost Never	Almost Never	Time to time, occasionally (1)	Occasionally (1)	A little, but it doesn't worry me (1)	Not at all (0)	From time to time but not too (1) often	Not at all (0)	Definitely (0)	Sometimes (1)	Definitely as much (0)	As much as I always could (0)	I take just as much care as ever(0)	As much as I ever did (0)	Most of the time (0)	Often (0)
2024/02/20 9:43:02 AM GMT+1	Yes	Non-academic	Permanent	First degree	Yoruba	Yes including weekends	Directorate of Health Services		Hospital	Yes	Female	45	No	No	Never.	No	Sometimes	Almost Never	Almost Never	Very Often	Very Often	Almost Never	Very often	Very Often	Almost Never	Sometimes	Time to time, occasionally (1)	Not at all (0)	Not at all (0)	Not at all (0)	Only occasionally (0)	Not at all (0)	Definitely (0)	Sometimes (1)	Not quite so much (1)	As much as I always could (0)	I take just as much care as ever(0)	As much as I ever did (0)	Most of the time (0)	Sometimes (1)
2024/02/20 9:44:01 AM GMT+1	Yes	Non-academic	Permanent	First degree	Yoruba	No	Registry	Registry	DAEC	Yes	Male	36	No	No	Never.	No	Almost Never	Almost Never	Sometimes	Very Often	Very Often	Sometimes	Sometimes	Very Often	Sometimes	Sometimes	Not at all (0)	Occasionally (1)	A little, but it doesn't worry me (1)	Not very much(1)	Only occasionally (0)	Not very often (1)	Usually (1)	Sometimes (1)	Not quite so much (1)	As much as I always could (0)	I take just as much care as ever(0)	As much as I ever did (0)	Most of the time (0)	Often (0)
2024/02/20 9:56:35 AM GMT+1	Yes	Academic	Contract	PhD	Yoruba	No		COHES	Physiology	No	Male	64 years	No	No	Former	No	Fairly Often	Sometimes	Very Often	Fairly Often	Sometimes	Very often	Sometimes	Sometimes	Very often	Sometimes	A lot of the time (2)	Occasionally (1)	Yes, but not too badly (2)	Not very much(1)	A lot of the time (2)	Not very often (1)	Usually (1)	Not at all (0)	Definitely as much (0)	As much as I always could (0)	I take just as much care as ever(0)	As much as I ever did (0)	Most of the time (0)	Often (0)
2024/02/20 10:06:58 AM GMT+1	Yes	Non-academic	Permanent	First degree	Yoruba	Yes including weekends	Bursary	Unit	Bursary	Yes	Male	38	No	No	Never.	No	Sometimes	Never	Sometimes	Sometimes	Fairly Often	Sometimes	Fairly Often	Sometimes	Almost Never	Fairly Often	Not at all (0)	Not at all (0)	A little, but it doesn't worry me (1)	Quite a lot (2)	From time to time but not too (1) often	Not at all (0)	Definitely (0)	Sometimes (1)	Definitely as much (0)	As much as I always could (0)	I take just as much care as ever(0)	Hardly at all (2)	Not at all (3)	Very seldom (3)
2024/02/20 10:14:04 AM GMT+1	Yes	Academic	Permanent	PhD	Yoruba	Yes including weekends	VC 's Office	COAES	Pure and Applied Biology	No	Male	47	No	Yes	Never.	No	Almost Never	Almost Never	Almost Never	Very Often	Sometimes	Fairly Often	Fairly Often	Sometimes	Sometimes	Almost Never	Not at all (0)	Not at all (0)	A little, but it doesn't worry me (1)	Not very much(1)	Only occasionally (0)	Not at all (0)	Usually (1)	Sometimes (1)	Not quite so much (1)	As much as I always could (0)	I may not take quite as much care (1)	As much as I ever did (0)	Most of the time (0)	Sometimes (1)
2024/02/20 11:04:33 AM GMT+1	Yes	Non-academic	Permanent	National Diploma	Yoruba	Ogbomoso	Registry	COHES	LIBRARY	No	Male	34	No	No	Never.	No	Sometimes	Sometimes	Sometimes	Sometimes	Fairly Often	Sometimes	Sometimes	Sometimes	Sometimes	Sometimes	Most of the time (3)	Not at all (0)	Yes, but not too badly (2)	Not very much(1)	Only occasionally (0)	Not very often (1)	Usually (1)	Sometimes (1)	Definitely as much (0)	As much as I always could (0)	I may not take quite as much care (1)	As much as I ever did (0)	Most of the time (0)	Sometimes (1)
2024/02/20 11:26:13 AM GMT+1	Yes	Academic	Temporary	Masters	Ogori/magongo	Yes including weekends		COEVS	Surveying and Geoinformatics	Yes	Female	37	No	No	Never.	No	Sometimes	Sometimes	Sometimes	Sometimes	Sometimes	Almost Never	Very often	Fairly Often	Sometimes	Almost Never	Time to time, occasionally (1)	Occasionally (1)	A little, but it doesn't worry me (1)	Not at all (0)	From time to time but not too (1) often	Not very often (1)	Definitely (0)	Sometimes (1)	Only a little (2)	Not quite so much now (1)	I take just as much care as ever(0)	As much as I ever did (0)	Most of the time (0)	Often (0)
2024/02/20 11:49:49 AM GMT+1	Yes	Non-academic	Permanent	Masters	Yoruba	Yes including weekends	Bursary		Bursary	Yes	Female	27	No	No	Never.	No	Fairly Often	Sometimes	Sometimes	Sometimes	Sometimes	Sometimes	Fairly Often	Fairly Often	Very often	Fairly Often	Time to time, occasionally (1)	Not at all (0)	Not at all (0)	Quite a lot (2)	A lot of the time (2)	Quite often (2)	Usually (1)	Very often (2)	Not quite so much (1)	As much as I always could (0)	I take just as much care as ever(0)	As much as I ever did (0)	Most of the time (0)	Often (0)
2024/02/20 2:13:54 PM GMT+1	Yes	Non-academic	Permanent	First degree	Yoruba	Yes including weekends	Directorate of Digital Services	Sms	DDS	No	Male	42	No	No	Never.	No	Sometimes	Sometimes	Sometimes	Very Often	Sometimes	Sometimes	Sometimes	Sometimes	Sometimes	Sometimes	Time to time, occasionally (1)	Occasionally (1)	A little, but it doesn't worry me (1)	Quite a lot (2)	From time to time but not too (1) often	Not very often (1)	Not often (2)	Sometimes (1)	Only a little (2)	Definitely not so much now (2)	I don't take as much care as I should (2)	Option 5	Sometimes (1)	Sometimes (1)
2024/02/20 2:49:19 PM GMT+1	Yes	Academic	Permanent	Masters	Yoruba	Yes including weekends	Directorate of Educational Support Services	COEVS	BUALP	Yes	Female	36	No	No	Never.	No	Sometimes	Sometimes	Fairly Often	Fairly Often	Fairly Often	Sometimes	Sometimes	Fairly Often	Sometimes	Fairly Often	A lot of the time (2)	Occasionally (1)	A little, but it doesn't worry me (1)	Quite a lot (2)	From time to time but not too (1) often	Not very often (1)	Not often (2)	Sometimes (1)	Not quite so much (1)	Not quite so much now (1)	I may not take quite as much care (1)	Definitely less than I used to (3)	Not often (2)	Very seldom (3)
2024/02/20 4:54:09 PM GMT+1	Yes	Non-academic	Permanent	Masters	Hausa	Yes except on weekends	Registry	IPPR	IPPR	No	Male	31	No	No	Never.	No	Almost Never	Almost Never	Fairly Often	Fairly Often	Fairly Often	Sometimes	Fairly Often	Fairly Often	Almost Never	Sometimes	Time to time, occasionally (1)	Not at all (0)	Not at all (0)	Quite a lot (2)	A lot of the time (2)	Not at all (0)	Usually (1)	Sometimes (1)	Definitely as much (0)	As much as I always could (0)	I take just as much care as ever(0)	As much as I ever did (0)	Most of the time (0)	Often (0)
2024/02/20 5:20:11 PM GMT+1	Yes	Non-academic	Permanent	First degree	Yoruba	Ogbomoso	Directorate of Educational Support Services	COAES		No	Male	44	No	No	Never.	No	Sometimes	Fairly Often	Sometimes	Very Often	Fairly Often	Almost Never	Fairly Often	Fairly Often	Almost Never	Never	Time to time, occasionally (1)	Not at all (0)	Not at all (0)	Not very much(1)	Only occasionally (0)	Not very often (1)	Definitely (0)	Sometimes (1)	Not quite so much (1)	As much as I always could (0)	I take just as much care as ever(0)	As much as I ever did (0)	Most of the time (0)	Very seldom (3)
2024/02/20 7:20:14 PM GMT+1	Yes	Non-academic	Permanent	JCHEW Certificate	Yoruba	Yes including weekends	Directorate of Health Services	COHES	Senior health assistant/Pharmacy unit/Hospital	B.Sc.	Female	38	No	No	Never.	No	Never	Sometimes	Sometimes	Sometimes	Fairly Often	Never	Very often	Sometimes	Sometimes	Never	Not at all (0)	Not at all (0)	A little, but it doesn't worry me (1)	Not at all (0)	Only occasionally (0)	Not at all (0)	Definitely (0)	Sometimes (1)	Not quite so much (1)	As much as I always could (0)	I take just as much care as ever(0)	As much as I ever did (0)	Most of the time (0)	Often (0)
2024/02/20 9:05:36 PM GMT+1	Yes	Non-academic	Permanent	Certificate in community health	Yoruba	Yes including weekends	Directorate of Health Services	Hospital	Directorate of health services	No	Female	35years	No	No	Never.	No	Almost Never	Never	Never	Never	Almost Never	Never	Almost Never	Never	Never	Almost Never	Not at all (0)	Not at all (0)	Not at all (0)	Not at all (0)	Only occasionally (0)	Not at all (0)	Definitely (0)	Not at all (0)	Definitely as much (0)	As much as I always could (0)	I take just as much care as ever(0)	Option 5	Most of the time (0)	Often (0)
2024/02/21 1:27:20 AM GMT+1	Yes	Non-academic	Permanent	PhD	Yoruba	Yes including weekends	Chaplaincy	Chaplaincy	Chaplaincy	No	Female	59	No	Yes	Never.	No	Almost Never	Sometimes	Sometimes	Very Often	Very Often	Never	Very often	Very Often	Never	Never	Not at all (0)	Not at all (0)	Not at all (0)	Not very much(1)	Only occasionally (0)	Not at all (0)	Definitely (0)	Sometimes (1)	Definitely as much (0)	As much as I always could (0)	I take just as much care as ever(0)	As much as I ever did (0)	Most of the time (0)	Sometimes (1)
2024/02/21 8:25:57 AM GMT+1	Yes	Non-academic	Permanent		Yoruba		Directorate of Student Support Services	Dsss	DSSS	No	Female	40	No	No	Never.	No	Sometimes	Never	Never	Fairly Often	Sometimes	Never	Sometimes	Sometimes	Never	Sometimes	Time to time, occasionally (1)	Occasionally (1)	A little, but it doesn't worry me (1)	Not very much(1)	From time to time but not too (1) often	Not very often (1)	Definitely (0)	Not at all (0)	Not quite so much (1)	As much as I always could (0)	I take just as much care as ever(0)	As much as I ever did (0)	Most of the time (0)	Sometimes (1)
2024/02/21 11:05:20 AM GMT+1	Yes	Non-academic	Permanent	Masters	Yoruba	Yes except on weekends	Bursary	Bursary	Reconciliation	Yes	Male	34 years	I don't have any history of diabetes	No	Never.	No	Sometimes	Almost Never	Sometimes	Very Often	Very Often	Almost Never	Very often	Very Often	Never	Never	Not at all (0)	Not at all (0)	Not at all (0)	Not at all (0)	Only occasionally (0)	Not at all (0)	Definitely (0)	Sometimes (1)	Definitely as much (0)	As much as I always could (0)	I take just as much care as ever(0)	As much as I ever did (0)	Most of the time (0)	Often (0)
2024/02/21 11:06:05 AM GMT+1	Yes	Non-academic	Permanent	First degree	Yoruba	Yes including weekends	Directorate of Estate Management		Works and Service's	No	Male	47 years old	Yes	No	Never.	No	Sometimes	Fairly Often	Sometimes	Fairly Often	Fairly Often	Sometimes	Fairly Often	Very Often	Sometimes	Sometimes	Not at all (0)	Not at all (0)	A little, but it doesn't worry me (1)	Not very much(1)	From time to time but not too (1) often	Not at all (0)	Usually (1)	Sometimes (1)	Not quite so much (1)	As much as I always could (0)	I take just as much care as ever(0)	As much as I ever did (0)	Most of the time (0)	Often (0)
2024/02/21 8:21:19 PM GMT+1	Yes	Academic	Permanent	PhD	Yoruba	Yes including weekends		COMSS	Business Administration	No	Male	37	No	No	Never.	No	Almost Never	Almost Never	Sometimes	Very Often	Very Often	Almost Never	Almost Never	Very Often	Almost Never	Almost Never	Time to time, occasionally (1)	Occasionally (1)	Not at all (0)	Not at all (0)	Only occasionally (0)	Not at all (0)	Definitely (0)	Not at all (0)	Definitely as much (0)	As much as I always could (0)	I take just as much care as ever(0)	As much as I ever did (0)	Most of the time (0)	Often (0)
2024/02/22 8:01:28 AM GMT+1	Yes	Academic	Permanent	PhD	Igbo	No		COAES	Industrial Chemistry	No	Male	52	No	No	Never.	No	Sometimes	Sometimes	Sometimes	Fairly Often	Sometimes	Almost Never	Sometimes	Sometimes	Sometimes	Almost Never	Time to time, occasionally (1)	Not at all (0)	Not at all (0)	Not very much(1)	Only occasionally (0)	Not very often (1)	Usually (1)	Sometimes (1)	Not quite so much (1)	Not quite so much now (1)	I don't take as much care as I should (2)	Rather less than I used to (1)	Sometimes (1)	Sometimes (1)
2024/02/22 8:49:03 AM GMT+1	Yes	Non-academic	Permanent	First degree	Yoruba	Yes including weekends	Directorate of Health Services	COHES	Hospital/Nursing	Yes	Female	35years	No	No	Never.	No	Sometimes	Never	Sometimes	Fairly Often	Sometimes	Sometimes	Sometimes	Sometimes	Sometimes	Sometimes	Time to time, occasionally (1)	Occasionally (1)	A little, but it doesn't worry me (1)	Not very much(1)	From time to time but not too (1) often	Not very often (1)	Definitely (0)	Sometimes (1)	Not quite so much (1)	Not quite so much now (1)	I may not take quite as much care (1)	As much as I ever did (0)	Sometimes (1)	Sometimes (1)
2024/02/22 11:39:50 AM GMT+1	Yes	Academic	Permanent	PhD	Yoruba	Yes except on weekends	COCCS	COCCS	Computer Science	No	Male	54	No	Yes	Never.	No	Almost Never	Sometimes	Almost Never	Very Often	Fairly Often	Almost Never	Very often	Fairly Often	Almost Never	Almost Never	Time to time, occasionally (1)	Not at all (0)	A little, but it doesn't worry me (1)	Not very much(1)	From time to time but not too (1) often	Not at all (0)	Usually (1)	Sometimes (1)	Only a little (2)	Definitely not so much now (2)	I take just as much care as ever(0)	Rather less than I used to (1)	Not often (2)	Not often (2)
2024/02/22 4:26:01 PM GMT+1	Yes	Academic	Permanent	PhD	Yoruba	Yes including weekends		COAES	Biochemistry	No	Male	35	No	No	Never.	No	Sometimes	Sometimes	Never	Very Often	Very Often	Sometimes	Very often	Very Often	Almost Never	Almost Never	Not at all (0)	Not at all (0)	Not at all (0)	Not at all (0)	Only occasionally (0)	Not at all (0)	Usually (1)	Sometimes (1)	Definitely as much (0)	As much as I always could (0)	I take just as much care as ever(0)	As much as I ever did (0)	Most of the time (0)	Very seldom (3)
2024/02/22 7:03:01 PM GMT+1	Yes	Academic	Temporary	PhD	Yoruba	Yes except on weekends		COHES	Physiology	No	Male	37	No	No	Never.	No	Almost Never	Never	Almost Never	Very Often	Fairly Often	Almost Never	Very often	Fairly Often	Almost Never	Sometimes	Not at all (0)	Not at all (0)	Not at all (0)	Not at all (0)	Only occasionally (0)	Not at all (0)	Definitely (0)	Sometimes (1)	Definitely as much (0)	Not quite so much now (1)	I take just as much care as ever(0)	As much as I ever did (0)	Most of the time (0)	Often (0)
2024/02/22 9:45:32 PM GMT+1	Yes	Non-academic	Permanent	Masters	Igbo	No	Dipca	COCCS		No	Male	26th December, 1967	No	No	Never.	No	Sometimes	Fairly Often	Fairly Often	Sometimes	Almost Never	Fairly Often	Fairly Often	Almost Never	Fairly Often	Sometimes	A lot of the time (2)	Quite often (2)	Yes, but not too badly (2)	Quite a lot (2)	A lot of the time (2)	Quite often (2)	Not often (2)	Sometimes (1)	Not quite so much (1)	Not quite so much now (1)	I may not take quite as much care (1)	Rather less than I used to (1)	Not often (2)	Sometimes (1)
2024/02/23 12:01:39 PM GMT+1	Yes	Non-academic	Permanent	First degree	Yoruba	Yes except on weekends	Directorate of Health Services		Directorate of health services	No	Female	37	No	No	Never.	No	Sometimes	Sometimes	Sometimes	Very Often	Sometimes	Sometimes	Sometimes	Sometimes	Never	Sometimes	A lot of the time (2)	Not at all (0)	A little, but it doesn't worry me (1)	Not at all (0)	From time to time but not too (1) often	Not at all (0)	Definitely (0)	Sometimes (1)	Only a little (2)	As much as I always could (0)	I take just as much care as ever(0)	As much as I ever did (0)	Most of the time (0)	Sometimes (1)
2024/02/23 12:24:02 PM GMT+1	Yes	Non-academic	Temporary	First degree	Yoruba	Yes including weekends	Directorate of Health Services	Non academic.	Directorate of Health Services.	No	Female	27	No	No	Never.	No	Sometimes	Sometimes	Sometimes	Fairly Often	Sometimes	Almost Never	Almost Never	Fairly Often	Almost Never	Almost Never	Time to time, occasionally (1)	Occasionally (1)	Not at all (0)	Not very much(1)	Only occasionally (0)	Not at all (0)	Usually (1)	Sometimes (1)	Definitely as much (0)	As much as I always could (0)	I take just as much care as ever(0)	As much as I ever did (0)	Most of the time (0)	Sometimes (1)
2024/02/23 12:26:43 PM GMT+1	Yes	Non-academic	Permanent	First degree	Mambilla	Yes including weekends	Directorate of Health Services	Nil	Hospital	No	Female	45	No	Yes	Never.	No	Fairly Often	Fairly Often	Fairly Often	Very Often	Very Often	Fairly Often	Very often	Very Often	Fairly Often	Fairly Often	Time to time, occasionally (1)	Occasionally (1)	Yes, but not too badly (2)	Not very much(1)	A lot of the time (2)	Quite often (2)	Not at all (3)	Sometimes (1)	Not quite so much (1)	Not quite so much now (1)	I may not take quite as much care (1)	As much as I ever did (0)	Most of the time (0)	Often (0)
2024/02/23 2:12:41 PM GMT+1	Yes	Non-academic	Permanent	First degree	Igbo	Yes including weekends	Directorate of Health Services	Bowen University Hospital	Medical Services	No	Male	27	No	No	Never.	Yes	Sometimes	Sometimes	Sometimes	Fairly Often	Sometimes	Almost Never	Sometimes	Sometimes	Almost Never	Fairly Often	Not at all (0)	Not at all (0)	Not at all (0)	Not at all (0)	From time to time but not too (1) often	Not at all (0)	Definitely (0)	Not at all (0)	Definitely as much (0)	As much as I always could (0)	I take just as much care as ever(0)	As much as I ever did (0)	Most of the time (0)	Often (0)
2024/02/24 5:20:32 PM GMT+1	Yes	Non-academic	Permanent	First degree	Yoruba	Yes including weekends	Bursary		Bursary	No	Male	50 years	No	No	Never.	No	Almost Never	Fairly Often	Fairly Often	Very Often	Fairly Often	Almost Never	Fairly Often	Fairly Often	Fairly Often	Fairly Often	Not at all (0)	Occasionally (1)	A little, but it doesn't worry me (1)	Not at all (0)	Only occasionally (0)	Not at all (0)	Definitely (0)	Sometimes (1)	Definitely as much (0)	As much as I always could (0)	I take just as much care as ever(0)	As much as I ever did (0)	Most of the time (0)	Often (0)
2024/02/24 10:57:04 PM GMT+1	Yes	Academic	Temporary	PhD	Igbo	No	Lecturer		Nursing Sciences	No	Female	52	No	Yes	Never.	No	Fairly Often	Sometimes	Sometimes	Fairly Often	Sometimes	Sometimes	Fairly Often	Sometimes	Almost Never	Fairly Often	Time to time, occasionally (1)	Not at all (0)	A little, but it doesn't worry me (1)	Not very much(1)	From time to time but not too (1) often	Not at all (0)	Not often (2)	Sometimes (1)	Not quite so much (1)	Not quite so much now (1)	I take just as much care as ever(0)	Definitely less than I used to (3)	Most of the time (0)	Not often (2)
2024/02/25 7:17:48 AM GMT+1	Yes	Academic	Temporary	PhD	Ibibio	Yes except on weekends		COHES	Anatomy	No	Female	54	No	No	Never.	No	Almost Never	Sometimes	Sometimes	Very Often	Fairly Often	Almost Never	Very often	Very Often	Almost Never	Almost Never	Time to time, occasionally (1)	Not at all (0)	Not at all (0)	Not very much(1)	Only occasionally (0)	Not at all (0)	Usually (1)	Not at all (0)	Not quite so much (1)	As much as I always could (0)	I may not take quite as much care (1)	Option 5	Sometimes (1)	Not often (2)
2024/02/25 6:20:15 PM GMT+1	Yes	Academic	Temporary	Masters	Yoruba	No		COAES	Statistics	Yes	Female	36	No	Yes	Never.	No	Sometimes	Never	Almost Never	Very Often	Fairly Often	Almost Never	Fairly Often	Fairly Often	Almost Never	Almost Never	Not at all (0)	Not at all (0)	Not at all (0)	Not at all (0)	Only occasionally (0)	Not at all (0)	Definitely (0)	Not at all (0)	Definitely as much (0)	As much as I always could (0)	I take just as much care as ever(0)	As much as I ever did (0)	Most of the time (0)	Sometimes (1)
2024/02/25 9:42:53 PM GMT+1	Yes	Academic	Temporary	First degree	Yoruba	Yes including weekends		COAES	Pure and applied biology	Yes	Male	27	No	No	Never.	No	Very Often	Very often	Very Often	Very Often	Very Often	Never	Very often	Very Often	Never	Very Often	Not at all (0)	Quite often (2)	Yes, but not too badly (2)	Not at all (0)	From time to time but not too (1) often	Not at all (0)	Definitely (0)	Sometimes (1)	Not quite so much (1)	As much as I always could (0)	I take just as much care as ever(0)	As much as I ever did (0)	Most of the time (0)	Sometimes (1)
2024/02/25 10:22:06 PM GMT+1	Yes	Academic	Permanent	PhD	Yoruba	Yes including weekends	Directorate of Student Support Services	COAES	ICH	No	Male	46	No	No	Never.	No	Sometimes	Never	Sometimes	Very Often	Very Often	Sometimes	Very often	Very Often	Never	Almost Never	Not at all (0)	Not at all (0)	A little, but it doesn't worry me (1)	Not at all (0)	Only occasionally (0)	Not at all (0)	Usually (1)	Not at all (0)	Definitely as much (0)	As much as I always could (0)	I take just as much care as ever(0)	As much as I ever did (0)	Most of the time (0)	Sometimes (1)
2024/02/26 9:23:42 AM GMT+1	Yes	Non-academic	Contract	Masters	Yoruba	No	Directorate of Health Services	COHES	Nursing	No	Female	62 years	No	No	Never.	No	Sometimes	Fairly Often	Sometimes	Very Often	Sometimes	Almost Never	Fairly Often	Sometimes	Almost Never	Sometimes	Time to time, occasionally (1)	Not at all (0)	Not at all (0)	Not at all (0)	Only occasionally (0)	Not very often (1)	Definitely (0)	Not at all (0)	Definitely as much (0)	As much as I always could (0)	I take just as much care as ever(0)	As much as I ever did (0)	Most of the time (0)	Often (0)
2024/02/26 2:58:01 PM GMT+1	Yes	Non-academic	Permanent	Diploma	Yoruba	Yes including weekends	Registry	Registry	Internal Audit	No	Female	51	No	No	Never.	No	Sometimes	Almost Never	Sometimes	Very Often	Fairly Often	Almost Never	Very often	Sometimes	Almost Never	Almost Never	Time to time, occasionally (1)	Not at all (0)	A little, but it doesn't worry me (1)	Not very much(1)	Only occasionally (0)	Not at all (0)	Usually (1)	Sometimes (1)	Not quite so much (1)	As much as I always could (0)	I take just as much care as ever(0)	As much as I ever did (0)	Most of the time (0)	Often (0)
2024/02/28 3:43:30 PM GMT+1	Yes	Academic	Temporary	Masters	Yoruba	No	Directorate of Educational Support Services	COAES	Industrial Chemistry	No	Male	28	No	No	Never.	No	Fairly Often	Fairly Often	Sometimes	Fairly Often	Sometimes	Fairly Often	Fairly Often	Fairly Often	Sometimes	Sometimes	Time to time, occasionally (1)	Occasionally (1)	Yes, but not too badly (2)	Not at all (0)	Only occasionally (0)	Not very often (1)	Usually (1)	Sometimes (1)	Not quite so much (1)	Not quite so much now (1)	I don't take as much care as I should (2)	Rather less than I used to (1)	Most of the time (0)	Often (0)
2024/02/29 3:12:53 PM GMT+1	Yes	Academic	Temporary		Yoruba	No	Directorate of Health Services	COHES	MBBS	No	Male	50	No	No	Never.	No	Sometimes	Never	Sometimes	Very Often	Fairly Often	Almost Never	Very often	Fairly Often	Almost Never	Almost Never	Time to time, occasionally (1)	Occasionally (1)	A little, but it doesn't worry me (1)	Not at all (0)	From time to time but not too (1) often	Not at all (0)	Usually (1)	Sometimes (1)	Definitely as much (0)	As much as I always could (0)	I take just as much care as ever(0)	As much as I ever did (0)	Sometimes (1)	Sometimes (1)
2024/02/29 6:54:27 PM GMT+1	Yes	Non-academic	Permanent	First degree	Yoruba	Yes including weekends	Registry		HR	Yes	Female	39	No	No	Never.	No	Almost Never	Never	Never	Never	Never	Never	Never	Never	Never	Never	Not at all (0)	Occasionally (1)	A little, but it doesn't worry me (1)	Not very much(1)	Only occasionally (0)	Not very often (1)	Definitely (0)	Not at all (0)	Only a little (2)	Definitely not so much now (2)	I may not take quite as much care (1)	Hardly at all (2)	Sometimes (1)	Sometimes (1)
2024/02/29 8:02:04 PM GMT+1	Yes	Academic	Permanent		Yoruba	No		COHES	MBBS	Yes	Male	45	No	No	Never.	No	Sometimes	Almost Never	Sometimes	Almost Never	Fairly Often	Almost Never	Fairly Often	Fairly Often	Sometimes	Sometimes	Time to time, occasionally (1)	Not at all (0)	Not at all (0)	Not at all (0)	Only occasionally (0)	Not at all (0)	Usually (1)	Sometimes (1)	Not quite so much (1)	As much as I always could (0)	I may not take quite as much care (1)	Rather less than I used to (1)	Most of the time (0)	Often (0)
2024/02/29 10:08:58 PM GMT+1	Yes	Academic	Permanent	Fellowship	Yoruba	No	COHES	COHES	Paediatricw		Female	42	No	No	Never.	No	Sometimes	Very often	Very Often	Almost Never	Almost Never	Very often	Sometimes	Sometimes	Sometimes	Sometimes	Time to time, occasionally (1)	Occasionally (1)	Not at all (0)	Not at all (0)	A lot of the time (2)	Not very often (1)	Not often (2)	Not at all (0)	Not quite so much (1)	Not quite so much now (1)	I may not take quite as much care (1)	Rather less than I used to (1)	Not often (2)	Very seldom (3)
2024/03/01 4:15:44 PM GMT+1	Yes	Non-academic	Contract	Professional Certificate	Igede	Yes including weekends	Directorate of Security Services			No	Male	37	No	No	Never.	No	Fairly Often	Sometimes	Very Often	Very Often	Fairly Often	Sometimes	Fairly Often	Sometimes	Sometimes	Fairly Often	Time to time, occasionally (1)	Occasionally (1)	Yes, but not too badly (2)	Very much indeed (3)	From time to time but not too (1) often	Not at all (0)	Definitely (0)	Sometimes (1)	Definitely as much (0)	As much as I always could (0)	I take just as much care as ever(0)	Rather less than I used to (1)	Most of the time (0)	Often (0)
2024/03/01 7:54:09 PM GMT+1	Yes	Academic	Temporary	Masters	Yoruba	Yes including weekends	Internal Audit	COLBS	Music	Yes	Female	31	No	No	Never.	No	Sometimes	Fairly Often	Very Often	Very Often	Fairly Often	Fairly Often	Sometimes	Fairly Often	Sometimes	Fairly Often	Time to time, occasionally (1)	Occasionally (1)	A little, but it doesn't worry me (1)	Not very much(1)	A lot of the time (2)	Not very often (1)	Not often (2)	Sometimes (1)	Not quite so much (1)	Not quite so much now (1)	I may not take quite as much care (1)	Rather less than I used to (1)	Not often (2)	Not often (2)
2024/03/01 8:03:49 PM GMT+1	Yes	Academic	Permanent	Masters	Yoruba	Yes including weekends		COAES	Microbiology	Yes	Female	47yrs	No	No	Never.	Yes	Sometimes	Sometimes	Fairly Often	Fairly Often	Sometimes	Sometimes	Fairly Often	Fairly Often	Sometimes	Sometimes	Time to time, occasionally (1)	Occasionally (1)	A little, but it doesn't worry me (1)	Quite a lot (2)	From time to time but not too (1) often	Not very often (1)	Usually (1)	Sometimes (1)	Definitely as much (0)	As much as I always could (0)	I take just as much care as ever(0)	As much as I ever did (0)	Most of the time (0)	Often (0)
2024/03/02 8:21:13 AM GMT+1	Yes	Academic	Temporary	Masters	Yoruba	Yes including weekends	Directorate of Educational Support Services	COAES	Industrial chemistry	Yes	Male	33	No	No	Never.	No	Sometimes	Fairly Often	Very Often	Sometimes	Sometimes	Fairly Often	Sometimes	Sometimes	Almost Never	Fairly Often	Time to time, occasionally (1)	Occasionally (1)	Yes, but not too badly (2)	Quite a lot (2)	A great deal of the time (3)	Quite often (2)	Usually (1)	Nearly all of the time (3)	Only a little (2)	As much as I always could (0)	I may not take quite as much care (1)	As much as I ever did (0)	Not often (2)	Not often (2)
2024/03/05 12:14:16 PM GMT+1	Yes	Academic	Permanent	PhD	Yoruba	Yes except on weekends		COHES	Public Health	No	Male	40	No	No	Never.	No	Never	Never	Sometimes	Very Often	Fairly Often	Never	Very often	Very Often	Never	Never	Not at all (0)	Not at all (0)	Not at all (0)	Not at all (0)	Only occasionally (0)	Not at all (0)	Definitely (0)	Not at all (0)	Definitely as much (0)	As much as I always could (0)	I take just as much care as ever(0)	As much as I ever did (0)	Most of the time (0)	Sometimes (1)
2024/03/05 5:54:13 PM GMT+1	Yes	Academic	Permanent	First degree	Igbo	No	Directorate of Health Services	COHES	SURGERY/ANATOMY	Yes	Male	26 YEARS	No	No	Never.	Yes	Sometimes	Almost Never	Fairly Often	Fairly Often	Sometimes	Sometimes	Fairly Often	Sometimes	Sometimes	Fairly Often	A lot of the time (2)	Occasionally (1)	Not at all (0)	Not very much(1)	From time to time but not too (1) often	Not very often (1)	Usually (1)	Sometimes (1)	Definitely as much (0)	As much as I always could (0)	I may not take quite as much care (1)	As much as I ever did (0)	Sometimes (1)	Sometimes (1)
2024/03/05 6:14:29 PM GMT+1	Yes	Academic	Contract	MWACP	Yoruba	No	Directorate of Health Services	COHES	Physiology	Residency	Female	30	No	No	Never.	No	Sometimes	Almost Never	Sometimes	Fairly Often	Fairly Often	Almost Never	Very often	Fairly Often	Almost Never	Almost Never	Not at all (0)	Not at all (0)	Not at all (0)	Not at all (0)	From time to time but not too (1) often	Not at all (0)	Definitely (0)	Sometimes (1)	Definitely as much (0)	As much as I always could (0)	I take just as much care as ever(0)	As much as I ever did (0)	Most of the time (0)	Often (0)
2024/03/06 2:12:58 PM GMT+1	Yes	Academic	Permanent	PhD	Yoruba	Yes including weekends	Chemistry	COAES		No	Male	56	No	No	Never.	No	Fairly Often	Fairly Often	Sometimes	Very Often	Fairly Often	Almost Never	Fairly Often	Very Often	Almost Never	Sometimes	Time to time, occasionally (1)	Occasionally (1)	A little, but it doesn't worry me (1)	Not very much(1)	From time to time but not too (1) often	Not at all (0)	Usually (1)	Very often (2)	Not quite so much (1)	As much as I always could (0)	I take just as much care as ever(0)	As much as I ever did (0)	Most of the time (0)	Sometimes (1)
2024/03/06 3:07:46 PM GMT+1	Yes	Academic	Permanent	PhD	Yoruba	Yes except on weekends		Library	Library	No	Female	52	No	Yes	Never.	No	Sometimes	Sometimes	Sometimes	Very Often	Very Often	Almost Never	Very often	Very Often	Almost Never	Almost Never	Time to time, occasionally (1)	Not at all (0)	A little, but it doesn't worry me (1)	Not very much(1)	From time to time but not too (1) often	Not very often (1)	Usually (1)	Sometimes (1)	Not quite so much (1)	As much as I always could (0)	I take just as much care as ever(0)	Rather less than I used to (1)	Most of the time (0)	Sometimes (1)
2024/03/06 3:22:59 PM GMT+1	Yes	Non-academic	Permanent	First degree	Yoruba	No	University Library	University Library	University library	No	Female	37	No	Yes	Never.	No	Sometimes	Sometimes	Fairly Often	Sometimes	Fairly Often	Sometimes	Sometimes	Sometimes	Sometimes	Fairly Often	Time to time, occasionally (1)	Quite often (2)	Yes, but not too badly (2)	Quite a lot (2)	A lot of the time (2)	Not very often (1)	Usually (1)	Sometimes (1)	Only a little (2)	Not quite so much now (1)	I take just as much care as ever(0)	As much as I ever did (0)	Most of the time (0)	Often (0)
2024/03/06 3:25:10 PM GMT+1	Yes	Non-academic	Permanent	First degree	Yoruba	No	Directorate of Student Support Services	COHES	Students' Affairs Unit	No	Male	45	No	No	Never.	No	Never	Never	Never	Never	Very Often	Never	Very often	Never	Never	Never	Not at all (0)	Not at all (0)	Not at all (0)	Not at all (0)	Only occasionally (0)	Not at all (0)	Definitely (0)	Not at all (0)	Definitely as much (0)	As much as I always could (0)	I take just as much care as ever(0)	As much as I ever did (0)	Most of the time (0)	Often (0)
2024/03/06 4:26:14 PM GMT+1	Yes	Non-academic	Permanent	First degree	Yoruba	Yes including weekends	Directorate of Quality Assurance		Directorate of Quality Assurance	Yes	Male	44	No	No	Never.	No	Sometimes	Almost Never	Fairly Often	Very Often	Fairly Often	Sometimes	Very often	Fairly Often	Fairly Often	Fairly Often	Not at all (0)	Occasionally (1)	A little, but it doesn't worry me (1)	Not at all (0)	Only occasionally (0)	Not very often (1)	Definitely (0)	Sometimes (1)	Definitely as much (0)	As much as I always could (0)	I take just as much care as ever(0)	As much as I ever did (0)	Most of the time (0)	Often (0)
2024/03/06 5:36:35 PM GMT+1	Yes	Non-academic	Permanent		Yoruba	No	Registry	COHES	PROVOST OFFICE, BUTH. OGBOMOSO	No	Male	43	No	No	Never.	No	Never	Never	Never	Never	Never	Never	Never	Never	Sometimes	Never	Not at all (0)	Not at all (0)	Not at all (0)	Not at all (0)	Only occasionally (0)	Not at all (0)	Not often (2)	Not at all (0)	Only a little (2)	Definitely not so much now (2)	I may not take quite as much care (1)	Definitely less than I used to (3)	Sometimes (1)	Sometimes (1)
2024/03/06 9:14:52 PM GMT+1	Yes	Non-academic	Permanent	First degree	Yoruba	Yes including weekends	Registry		Registry	Yes	Female	41	No	No	Never.	No	Sometimes	Almost Never	Almost Never	Sometimes	Never	Never	Never	Sometimes	Sometimes	Never	Not at all (0)	Not at all (0)	Not at all (0)	Not at all (0)	Only occasionally (0)	Not at all (0)	Definitely (0)	Not at all (0)	Definitely as much (0)	As much as I always could (0)	I take just as much care as ever(0)	As much as I ever did (0)	Most of the time (0)	Often (0)
2024/03/07 8:58:29 AM GMT+1	Yes	Academic	Permanent	Masters	Yoruba	Yes including weekends	Library	COLIB	Library	Yes	Female	42	No	No	Never.	No	Fairly Often	Sometimes	Fairly Often	Fairly Often	Very Often	Fairly Often	Fairly Often	Very Often	Sometimes	Fairly Often	Time to time, occasionally (1)	Occasionally (1)	Yes, but not too badly (2)	Not at all (0)	Only occasionally (0)	Not at all (0)	Usually (1)	Sometimes (1)	Not quite so much (1)	As much as I always could (0)	I take just as much care as ever(0)	Rather less than I used to (1)	Most of the time (0)	Sometimes (1)
2024/03/07 7:33:43 PM GMT+1	Yes	Academic	Permanent	Masters	Yoruba	Yes except on weekends		COHES	Physiology	Yes	Male	47	No	No	Never.	No	Never	Very often	Fairly Often	Fairly Often	Fairly Often	Almost Never	Fairly Often	Sometimes	Almost Never	Never	Not at all (0)	Not at all (0)	Not at all (0)	Not very much(1)	From time to time but not too (1) often	Not at all (0)	Not often (2)	Sometimes (1)	Not quite so much (1)	Not quite so much now (1)	I take just as much care as ever(0)	Rather less than I used to (1)	Sometimes (1)	Sometimes (1)
2024/03/07 8:50:33 PM GMT+1	Yes	Non-academic	Permanent		Yoruba	Yes including weekends	Directorate of Estate Management		Electrical unit	No	Male	1967	No	No	Never.	No	Never	Never	Fairly Often	Never	Never	Never	Never	Sometimes	Never	Never	Not at all (0)	Not at all (0)	Not at all (0)	Not very much(1)	Only occasionally (0)	Not at all (0)	Definitely (0)	Not at all (0)	Definitely as much (0)	As much as I always could (0)	I take just as much care as ever(0)	As much as I ever did (0)	Most of the time (0)	Sometimes (1)
2024/03/08 12:14:46 AM GMT+1	Yes	Non-academic	Permanent	Masters	Yoruba	Yes including weekends	COAES	COAES	Mechatronics Engineering	No	Male	48years	No	No	Never.	No	Sometimes	Never	Sometimes	Very Often	Very Often	Sometimes	Very often	Fairly Often	Sometimes	Sometimes	Time to time, occasionally (1)	Not at all (0)	A little, but it doesn't worry me (1)	Not very much(1)	From time to time but not too (1) often	Not very often (1)	Usually (1)	Sometimes (1)	Not quite so much (1)	As much as I always could (0)	I take just as much care as ever(0)	As much as I ever did (0)	Sometimes (1)	Often (0)
2024/03/08 2:55:26 PM GMT+1	Yes	Non-academic	Permanent	First degree	Yoruba	Yes including weekends	Registry	BUALP		No	Female	48years, 2023	No	No	Never.	No	Very Often	Never	Never	Very Often	Very Often	Never	Very often	Very Often	Very often	Very Often	Not at all (0)	Not at all (0)	Not at all (0)	Not at all (0)	Only occasionally (0)	Not at all (0)	Definitely (0)	Not at all (0)	Definitely as much (0)	As much as I always could (0)	I take just as much care as ever(0)	Definitely less than I used to (3)	Most of the time (0)	Sometimes (1)
2024/03/20 7:39:12 PM GMT+1	Yes	Academic	Permanent	Masters	Yoruba	No	Pathology	COHES	Medical laboratory sciences	No	Male	48	No	No	Never.	No	Sometimes	Sometimes	Sometimes	Sometimes	Fairly Often	Sometimes	Fairly Often	Sometimes	Sometimes	Sometimes	Time to time, occasionally (1)	Occasionally (1)	Not at all (0)	Not very much(1)	Only occasionally (0)	Not very often (1)	Usually (1)	Sometimes (1)	Not quite so much (1)	As much as I always could (0)	I take just as much care as ever(0)	As much as I ever did (0)	Sometimes (1)	Often (0)
2024/03/28 8:16:39 AM GMT+1	Yes	Non-academic	Permanent	National diploma	Yoruba	Yes including weekends	Directorate of Health Services		Pharmacy technician, hospital ,pharmacy department	No	Male	16/04/1997	No	No	Never.	No	Almost Never	Almost Never	Sometimes	Very Often	Sometimes	Very often	Never	Sometimes	Never	Never	Not at all (0)	Not at all (0)	Not at all (0)	Not very much(1)	Only occasionally (0)	Not at all (0)	Usually (1)	Sometimes (1)	Not quite so much (1)	As much as I always could (0)	I take just as much care as ever(0)	As much as I ever did (0)	Most of the time (0)	Often (0)
2024/03/28 8:20:25 AM GMT+1	Yes	Non-academic	Permanent	Masters	Yoruba	Yes including weekends	Directorate of Student Support Services		D. S. S. S	No	Female	39	No	No	Never.	No	Sometimes	Very often	Sometimes	Sometimes	Sometimes	Sometimes	Sometimes	Sometimes	Almost Never	Sometimes	Time to time, occasionally (1)	Not at all (0)	Yes, but not too badly (2)	Not very much(1)	A lot of the time (2)	Not at all (0)	Definitely (0)	Sometimes (1)	Definitely as much (0)	As much as I always could (0)	I take just as much care as ever(0)	As much as I ever did (0)	Most of the time (0)	Often (0)
2024/03/28 9:01:41 AM GMT+1	Yes	Academic	Permanent	PhD	Yoruba	Yes including weekends	COAES	COAES	Physics	No	Male	45	No	Yes	Never.	No	Sometimes	Very often	Sometimes	Very Often	Fairly Often	Sometimes	Never	Sometimes	Almost Never	Sometimes	Time to time, occasionally (1)	Occasionally (1)	Not at all (0)	Not very much(1)	A great deal of the time (3)	Quite often (2)	Not at all (3)	Not at all (0)	Not quite so much (1)	As much as I always could (0)	I take just as much care as ever(0)	Definitely less than I used to (3)	Most of the time (0)	Often (0)
2024/03/28 10:26:51 AM GMT+1	Yes	Non-academic	Contract	Masters	Igbo	No	Directorate of Health Services	COHES	Surgery	No	Male	52	No	No	Never.	No	Sometimes	Sometimes	Sometimes	Sometimes	Sometimes	Sometimes	Sometimes	Sometimes	Sometimes	Sometimes	Most of the time (3)	Occasionally (1)	Yes, but not too badly (2)	Not very much(1)	Only occasionally (0)	Not very often (1)	Not often (2)	Sometimes (1)	Only a little (2)	Not quite so much now (1)	I may not take quite as much care (1)	Hardly at all (2)	Sometimes (1)	Sometimes (1)
2024/03/28 11:17:32 AM GMT+1	Yes	Non-academic	Permanent	First degree	Yoruba	No		COLBS		No	Male	42	No	No	Never.	No	Fairly Often	Fairly Often	Sometimes	Very Often	Fairly Often	Almost Never	Sometimes	Very Often	Almost Never	Sometimes	Time to time, occasionally (1)	Not at all (0)	Not at all (0)	Very much indeed (3)	Only occasionally (0)	Not very often (1)	Definitely (0)	Very often (2)	Definitely as much (0)	As much as I always could (0)	I take just as much care as ever(0)	Option 5	Most of the time (0)	Very seldom (3)
2024/03/28 2:30:09 PM GMT+1	Yes	Non-academic	Contract	Masters	Igbo	No	Directorate of Health Services	COHES	Surgery	Yes	Male	62	No	No	Never.	No	Sometimes	Sometimes	Sometimes	Sometimes	Sometimes	Sometimes	Sometimes	Sometimes	Sometimes	Sometimes	Time to time, occasionally (1)	Occasionally (1)	Yes, but not too badly (2)	Not very much(1)	Only occasionally (0)	Not very often (1)	Not often (2)	Sometimes (1)	Not quite so much (1)	Not quite so much now (1)	I don't take as much care as I should (2)	Rather less than I used to (1)	Sometimes (1)	Sometimes (1)
2024/03/28 2:35:45 PM GMT+1	Yes	Non-academic	Permanent	First degree	Yoruba	Yes including weekends	Registry	COPGS	COPG	No	Male	45	No	Yes	Never.	No	Sometimes	Sometimes	Sometimes	Very Often	Very Often	Very often	Very often	Very Often	Sometimes	Sometimes	Time to time, occasionally (1)	Occasionally (1)	A little, but it doesn't worry me (1)	Not at all (0)	From time to time but not too (1) often	Not very often (1)	Definitely (0)	Sometimes (1)	Not quite so much (1)	As much as I always could (0)	I don't take as much care as I should (2)	As much as I ever did (0)	Most of the time (0)	Sometimes (1)
2024/03/28 8:42:12 PM GMT+1	Yes	Academic	Permanent	Masters	Yoruba	Yes including weekends	Directorate of Educational Support Services	COEVS	BUALP	Yes	Female	36	No	No	Never.	No	Very Often	Sometimes	Sometimes	Fairly Often	Sometimes	Fairly Often	Sometimes	Sometimes	Sometimes	Fairly Often	A lot of the time (2)	Occasionally (1)	Yes, but not too badly (2)	Quite a lot (2)	A lot of the time (2)	Not very often (1)	Not often (2)	Sometimes (1)	Only a little (2)	Not quite so much now (1)	I may not take quite as much care (1)	Rather less than I used to (1)	Sometimes (1)	Not often (2)
2024/03/29 5:53:48 AM GMT+1	Yes	Academic	Temporary	Masters	Yoruba	No	College of health science	COHES	Medical Laboratory Science	Yes	Male	37	No	No	Never.	No	Sometimes	Sometimes	Sometimes	Fairly Often	Fairly Often	Sometimes	Very often	Very Often	Sometimes	Sometimes	Time to time, occasionally (1)	Not at all (0)	A little, but it doesn't worry me (1)	Not at all (0)	From time to time but not too (1) often	Not at all (0)	Definitely (0)	Very often (2)	Not quite so much (1)	Not quite so much now (1)	I take just as much care as ever(0)	As much as I ever did (0)	Sometimes (1)	Very seldom (3)
2024/03/29 9:04:03 AM GMT+1	Yes	Academic	Permanent	PhD	Yoruba	Yes except on weekends	Academic Staff	COAES	Mathematics	No	Male	49	No	No	Never.	No	Sometimes	Almost Never	Almost Never	Very Often	Sometimes	Sometimes	Fairly Often	Fairly Often	Almost Never	Almost Never	Time to time, occasionally (1)	Not at all (0)	A little, but it doesn't worry me (1)	Not at all (0)	Only occasionally (0)	Not at all (0)	Usually (1)	Sometimes (1)	Definitely as much (0)	As much as I always could (0)	I take just as much care as ever(0)	As much as I ever did (0)	Most of the time (0)	Sometimes (1)
2024/03/30 6:42:08 PM GMT+1	Yes	Non-academic	Permanent	HND	Yoruba	Yes including weekends	Directorate of Health Services			No	Female	54years	No	Yes	Never.	No	Never	Never	Sometimes	Very Often	Very Often	Never	Very often	Never	Never	Never	Not at all (0)	Occasionally (1)	A little, but it doesn't worry me (1)	Not very much(1)	Only occasionally (0)	Not very often (1)	Not often (2)	Sometimes (1)	Only a little (2)	Not quite so much now (1)	I don't take as much care as I should (2)	Definitely less than I used to (3)	Not often (2)	Often (0)
2024/03/30 6:54:08 PM GMT+1	Yes	Non-academic	Permanent	HND	Yoruba	Yes including weekends	Directorate of Health Services			No	Female	54years	No	Yes	Never.	No	Never	Never	Sometimes	Never	Sometimes	Never	Very often	Never	Never	Never	Time to time, occasionally (1)	Occasionally (1)	A little, but it doesn't worry me (1)	Not very much(1)	From time to time but not too (1) often	Not very often (1)	Not often (2)	Sometimes (1)	Only a little (2)	Not quite so much now (1)	I don't take as much care as I should (2)	Definitely less than I used to (3)	Sometimes (1)	Often (0)
2024/04/02 3:37:09 PM GMT+1	Yes	Non-academic	Permanent	Community Health Certificate	Yoruba	Yes including weekends	Directorate of Health Services	Health center	Hospital/ Record	No	Female	46YEARS	No	No	Never.	No	Never	Never	Never	Never	Very Often	Never	Very often	Fairly Often	Never	Never	Not at all (0)	Not at all (0)	Not at all (0)	Not at all (0)	Only occasionally (0)	Not at all (0)	Definitely (0)	Not at all (0)	Definitely as much (0)	As much as I always could (0)	I take just as much care as ever(0)	As much as I ever did (0)	Most of the time (0)	Often (0)
2024/04/11 12:38:18 AM GMT+1	Yes	Non-academic	Permanent	First degree	Yoruba	Yes including weekends	Registry	COAES	Laboratory/ Agriculture	Yes	Female	49years	No	Yes	Never.	No	Almost Never	Almost Never	Almost Never	Almost Never	Almost Never	Sometimes	Sometimes	Almost Never	Fairly Often	Almost Never	Time to time, occasionally (1)	Very often (3)	Yes, but not too badly (2)	Not very much(1)	Only occasionally (0)	Not very often (1)	Usually (1)	Sometimes (1)	Definitely as much (0)	As much as I always could (0)	I take just as much care as ever(0)	As much as I ever did (0)	Most of the time (0)	Sometimes (1)
2024/10/26 10:02:39 AM GMT+1	Yes	Non-academic	Permanent	HND	Yoruba	Yes including weekends	Directorate of Health Services			No	Female	55years	No	Yes	Never.	No	Sometimes	Never	Sometimes	Sometimes	Very Often	Never	Very often	Sometimes	Never	Sometimes	Time to time, occasionally (1)	Occasionally (1)	Yes, but not too badly (2)	Quite a lot (2)	A lot of the time (2)	Quite often (2)	Not often (2)	Sometimes (1)	Only a little (2)	Not quite so much now (1)	I may not take quite as much care (1)	Definitely less than I used to (3)	Not often (2)	Sometimes (1)
